# Supplementary material for: FastTagger: an efficient algorithm for genome-wide tag SNP selection using multi-marker linkage disequilibrium
Source: BMC Bioinformatics. 2010 Jan 29;11:66. doi: 10.1186/1471-2105-11-66 (PMC3098109; doi:10.1186/1471-2105-11-66)
Supplement: Additional file 1 — File "FastTagger.zip" contains the source codes and executables of the FastTagger program, both for Linux and Windows. Please read file "FastTagger.readme" on how to use the program. [file 1471-2105-11-66-S1.ZIP]

Archive with 34 entries (30 files):
- FastTagger/ENm010_CEU.maf
- FastTagger/ENm010_CEU.matrix
- FastTagger/FastTagger.exe
- FastTagger/FastTagger.readme
- FastTagger/FastTagger_linux
- FastTagger/para.txt
- FastTagger/source/
- FastTagger/source/convert_data.cpp
- FastTagger/source/gen_rules.cpp
- FastTagger/source/global.h
- FastTagger/source/loaddata.cpp
- FastTagger/source/main.cpp
- FastTagger/source/Makefile
- FastTagger/source/rule_io.cpp
- FastTagger/source/select_tag.cpp
- FastTagger/source/verify.cpp
- FastTagger/
- ConvertData/ConvertData.exe
- ConvertData/ConvertData.readme
- ConvertData/ConvertData_linux
- ConvertData/genotypes_ENm010.7p15.2_CEU_.phased
- ConvertData/genotypes_ENm010.7p15.2_CEU_legend.txt
- ConvertData/genotypes_ENm010.7p15.2_CEU_monomorphic.txt
- ConvertData/genotypes_ENm010.7p15.2_CEU_sample.txt
- ConvertData/genotypes_ENm010.7p15.2_HCB_.phased
- ConvertData/genotypes_ENm010.7p15.2_HCB_legend.txt
- ConvertData/genotypes_ENm010.7p15.2_HCB_monomorphic.txt
- ConvertData/genotypes_ENm010.7p15.2_HCB_sample.txt
- ConvertData/source/
- ConvertData/source/convert_data.cpp
- ConvertData/source/global.h
- ConvertData/source/main.cpp
- ConvertData/source/Makefile
- ConvertData/
