# Supplementary material for: FastTagger: an efficient algorithm for genome-wide tag SNP selection using multi-marker linkage disequilibrium
Source: BMC Bioinformatics. 2010 Jan 29;11:66. doi: 10.1186/1471-2105-11-66 (PMC3098109; doi:10.1186/1471-2105-11-66)
Supplement: Additional file 1 — File "FastTagger.zip" contains the source codes and executables of the FastTagger program, both for Linux and Windows. Please read file "FastTagger.readme" on how to use the program. [file 1471-2105-11-66-S1.ZIP › FastTagger/ENm010_CEU.maf]

SNP0	26700834	A	T	0.225000
SNP1	26701121	T	C	0.416667
SNP2	26701189	C	T	0.158333
SNP8	26702283	A	G	0.233333
SNP10	26704859	A	G	0.175000
SNP12	26705786	T	C	0.433333
SNP13	26706424	A	T	0.150000
SNP14	26706454	G	A	0.400000
SNP16	26708598	A	G	0.233333
SNP17	26709058	C	T	0.175000
SNP18	26709522	C	T	0.158333
SNP19	26711043	G	T	0.158333
SNP20	26711147	G	A	0.175000
SNP21	26711525	C	A	0.225000
SNP23	26718204	C	T	0.225000
SNP24	26718997	T	C	0.158333
SNP25	26719102	C	T	0.158333
SNP27	26719464	C	T	0.158333
SNP28	26725931	T	C	0.183333
SNP29	26728087	A	G	0.183333
SNP31	26731483	G	C	0.208333
SNP32	26731836	C	T	0.208333
SNP33	26733088	A	G	0.158333
SNP36	26735908	G	A	0.158333
SNP37	26736084	G	T	0.408333
SNP39	26738243	G	A	0.225000
SNP40	26738674	G	T	0.183333
SNP44	26745726	C	G	0.183333
SNP47	26754774	A	C	0.408333
SNP48	26755705	T	C	0.225000
SNP49	26756000	G	T	0.233333
SNP50	26756135	T	C	0.175000
SNP51	26756486	T	C	0.175000
SNP52	26757260	T	G	0.175000
SNP53	26757951	C	T	0.175000
SNP54	26758721	C	A	0.175000
SNP55	26759602	G	A	0.150000
SNP56	26760142	G	A	0.175000
SNP57	26760606	G	T	0.400000
SNP58	26760765	T	C	0.408333
SNP59	26760890	C	T	0.225000
SNP60	26761931	G	C	0.233333
SNP61	26761960	G	A	0.233333
SNP62	26764692	T	C	0.175000
SNP63	26765336	G	C	0.175000
SNP64	26765526	T	C	0.233333
SNP65	26765694	C	T	0.175000
SNP68	26768426	A	C	0.075000
SNP69	26771692	T	C	0.150000
SNP70	26773809	T	G	0.408333
SNP71	26776423	T	C	0.150000
SNP72	26777219	T	C	0.233333
SNP74	26794233	A	G	0.300000
SNP75	26794453	T	C	0.408333
SNP76	26802892	C	T	0.225000
SNP77	26803141	C	T	0.400000
SNP78	26804065	A	C	0.291667
SNP80	26805121	T	C	0.408333
SNP82	26806868	T	C	0.400000
SNP83	26807526	T	G	0.075000
SNP84	26807977	A	G	0.150000
SNP85	26808050	A	C	0.150000
SNP86	26808256	G	A	0.400000
SNP87	26809241	G	C	0.408333
SNP88	26810098	G	A	0.291667
SNP89	26810162	G	A	0.291667
SNP90	26810763	C	G	0.400000
SNP91	26811961	C	T	0.225000
SNP93	26813100	G	A	0.225000
SNP94	26813748	T	C	0.383333
SNP95	26814096	C	T	0.383333
SNP96	26814160	C	T	0.208333
SNP97	26816003	T	C	0.425000
SNP99	26819167	T	C	0.225000
SNP100	26819212	C	T	0.400000
SNP101	26820152	T	C	0.400000
SNP103	26821026	C	G	0.400000
SNP104	26821925	G	A	0.291667
SNP105	26824697	T	G	0.291667
SNP107	26829235	C	T	0.291667
SNP108	26830726	T	C	0.408333
SNP109	26832036	A	G	0.083333
SNP110	26833779	G	A	0.108333
SNP111	26835371	T	C	0.416667
SNP112	26835687	C	T	0.233333
SNP113	26836802	A	G	0.233333
SNP114	26837248	G	T	0.150000
SNP115	26840296	T	A	0.425000
SNP116	26840974	C	A	0.050000
SNP117	26841896	T	C	0.150000
SNP118	26845221	T	C	0.400000
SNP119	26845672	G	T	0.150000
SNP120	26847901	A	G	0.175000
SNP121	26848341	C	T	0.400000
SNP122	26848746	C	T	0.150000
SNP123	26849705	C	T	0.400000
SNP124	26849731	A	T	0.150000
SNP125	26850399	G	A	0.225000
SNP126	26851878	C	T	0.225000
SNP127	26852197	A	G	0.400000
SNP128	26852256	G	A	0.075000
SNP130	26853467	T	C	0.400000
SNP131	26853627	G	C	0.400000
SNP132	26854266	T	C	0.225000
SNP134	26856374	G	A	0.400000
SNP135	26857537	G	A	0.400000
SNP136	26857554	G	C	0.225000
SNP137	26858469	T	C	0.400000
SNP138	26859020	T	C	0.175000
SNP139	26861246	C	T	0.083333
SNP140	26861304	C	T	0.083333
SNP141	26861789	T	C	0.400000
SNP142	26862381	A	G	0.225000
SNP144	26862961	T	C	0.225000
SNP145	26863029	T	C	0.150000
SNP147	26864350	A	T	0.175000
SNP148	26864835	A	T	0.150000
SNP149	26865840	T	C	0.150000
SNP151	26867293	G	C	0.400000
SNP152	26868539	T	C	0.391667
SNP153	26868596	A	G	0.225000
SNP154	26869503	T	C	0.400000
SNP157	26872548	A	G	0.066667
SNP158	26873845	C	T	0.175000
SNP161	26877586	T	C	0.191667
SNP162	26882150	A	G	0.091667
SNP163	26883929	C	G	0.325000
SNP164	26886029	C	T	0.091667
SNP168	26887193	C	T	0.108333
SNP169	26887296	C	T	0.175000
SNP170	26887372	G	A	0.100000
SNP171	26887622	A	G	0.108333
SNP172	26887789	T	C	0.108333
SNP173	26887989	G	A	0.108333
SNP174	26888007	T	A	0.108333
SNP178	26891676	A	G	0.100000
SNP179	26892906	T	C	0.100000
SNP181	26893460	A	G	0.125000
SNP184	26900028	A	G	0.125000
SNP185	26901049	C	A	0.108333
SNP186	26901408	G	C	0.100000
SNP187	26901677	C	T	0.100000
SNP188	26903111	C	T	0.100000
SNP189	26904807	G	C	0.216667
SNP191	26905505	C	T	0.058333
SNP193	26905980	G	T	0.050000
SNP198	26907817	T	C	0.066667
SNP200	26909022	T	C	0.125000
SNP201	26909133	C	A	0.066667
SNP203	26909618	A	G	0.125000
SNP205	26909809	T	C	0.100000
SNP209	26910862	T	C	0.100000
SNP211	26911660	A	C	0.100000
SNP213	26913860	A	G	0.191667
SNP214	26914593	C	T	0.100000
SNP216	26914843	G	A	0.175000
SNP217	26915548	G	C	0.066667
SNP219	26916588	G	A	0.100000
SNP222	26917567	A	G	0.191667
SNP224	26920018	C	T	0.100000
SNP226	26921062	T	C	0.100000
SNP227	26922086	G	A	0.058333
SNP228	26924517	T	C	0.291667
SNP229	26927114	C	T	0.125000
SNP230	26927995	C	G	0.166667
SNP231	26928868	A	G	0.100000
SNP232	26929043	C	G	0.150000
SNP233	26930651	T	C	0.141667
SNP234	26930931	A	G	0.225000
SNP235	26931467	T	C	0.125000
SNP236	26931770	T	A	0.125000
SNP237	26931833	G	A	0.125000
SNP238	26932942	C	A	0.125000
SNP240	26938341	C	A	0.133333
SNP241	26938385	T	C	0.150000
SNP242	26939591	A	G	0.208333
SNP243	26940355	C	A	0.141667
SNP244	26941132	G	A	0.133333
SNP245	26943804	T	G	0.300000
SNP246	26944561	G	A	0.291667
SNP248	26947554	G	A	0.291667
SNP249	26948960	T	G	0.408333
SNP251	26949773	A	G	0.133333
SNP252	26950290	C	T	0.383333
SNP253	26950552	G	A	0.416667
SNP254	26956829	T	C	0.458333
SNP255	26957313	C	T	0.408333
SNP257	26959631	G	A	0.458333
SNP259	26960018	G	A	0.133333
SNP260	26960501	A	G	0.133333
SNP261	26960691	T	C	0.408333
SNP262	26960740	C	T	0.133333
SNP263	26963103	G	A	0.066667
SNP266	26965835	T	G	0.458333
SNP268	26967830	A	T	0.208333
SNP270	26969056	G	C	0.058333
SNP271	26969631	A	G	0.441667
SNP273	26971821	T	C	0.091667
SNP278	26973260	T	C	0.058333
SNP281	26973548	G	T	0.091667
SNP287	26978765	T	G	0.050000
SNP288	26978830	G	T	0.058333
SNP289	26979725	C	T	0.108333
SNP292	26982754	C	G	0.458333
SNP293	26983932	C	G	0.266667
SNP294	26984631	C	A	0.058333
SNP295	26985378	G	A	0.433333
SNP296	26985493	T	C	0.058333
SNP297	26985510	A	G	0.058333
SNP298	26986234	G	A	0.058333
SNP300	26988165	C	T	0.058333
SNP301	26989551	A	G	0.200000
SNP302	26990645	C	T	0.200000
SNP303	26991163	G	C	0.200000
SNP305	26991419	C	A	0.108333
SNP306	26991889	G	A	0.108333
SNP308	26992649	A	G	0.108333
SNP310	26994518	C	A	0.100000
SNP311	26994942	A	G	0.075000
SNP312	26997103	T	A	0.050000
SNP313	26997689	A	G	0.050000
SNP314	26998362	T	C	0.075000
SNP315	26998736	C	T	0.050000
SNP316	26999183	T	G	0.075000
SNP322	27003047	T	C	0.158333
SNP323	27004337	C	T	0.100000
SNP324	27005120	A	T	0.158333
SNP325	27005121	A	G	0.158333
SNP326	27005140	A	T	0.100000
SNP327	27005212	G	A	0.100000
SNP330	27006609	C	T	0.050000
SNP333	27009613	G	T	0.141667
SNP334	27009941	T	C	0.100000
SNP335	27011120	C	A	0.175000
SNP336	27011210	C	A	0.108333
SNP338	27016906	C	T	0.091667
SNP340	27018076	C	G	0.491667
SNP341	27018199	G	A	0.050000
SNP342	27018643	G	A	0.100000
SNP343	27018990	C	G	0.050000
SNP344	27019186	C	G	0.050000
SNP345	27019547	C	T	0.158333
SNP346	27020188	C	T	0.050000
SNP349	27022249	T	A	0.158333
SNP350	27023397	C	T	0.100000
SNP351	27023429	C	T	0.050000
SNP352	27023576	A	C	0.058333
SNP353	27023979	T	A	0.100000
SNP354	27024064	G	A	0.066667
SNP355	27025770	A	G	0.100000
SNP357	27029068	T	C	0.133333
SNP359	27029808	C	T	0.100000
SNP360	27030313	A	G	0.158333
SNP364	27035359	C	G	0.150000
SNP370	27040063	G	A	0.150000
SNP371	27040409	G	A	0.100000
SNP372	27040442	G	A	0.191667
SNP373	27040536	A	G	0.191667
SNP374	27041878	G	A	0.491667
SNP375	27042526	C	T	0.091667
SNP376	27042534	G	A	0.150000
SNP377	27042856	C	T	0.150000
SNP379	27043713	C	T	0.091667
SNP380	27044999	T	C	0.191667
SNP383	27045904	A	G	0.191667
SNP384	27047269	T	A	0.133333
SNP386	27050699	G	A	0.191667
SNP387	27054763	T	A	0.166667
SNP389	27057087	A	G	0.150000
SNP390	27058317	T	G	0.108333
SNP391	27058912	A	G	0.083333
SNP392	27060989	G	A	0.083333
SNP393	27061679	A	T	0.116667
SNP394	27061947	A	G	0.083333
SNP395	27062086	T	A	0.083333
SNP396	27062309	T	C	0.066667
SNP397	27062591	T	C	0.083333
SNP398	27063822	T	A	0.083333
SNP399	27064882	C	T	0.083333
SNP400	27064963	A	G	0.275000
SNP401	27065075	G	A	0.350000
SNP402	27066539	T	A	0.083333
SNP404	27066641	G	A	0.083333
SNP406	27068202	A	G	0.316667
SNP407	27068565	G	C	0.083333
SNP408	27069011	T	C	0.150000
SNP409	27070459	C	G	0.083333
SNP410	27070577	G	A	0.083333
SNP411	27070619	T	C	0.316667
SNP413	27071445	C	G	0.083333
SNP414	27071756	T	C	0.400000
SNP416	27071783	G	A	0.083333
SNP417	27073063	C	T	0.383333
SNP418	27077071	A	G	0.116667
SNP420	27077209	G	A	0.058333
SNP421	27079017	G	A	0.391667
SNP422	27079182	A	G	0.383333
SNP423	27079276	G	A	0.316667
SNP424	27079318	C	T	0.383333
SNP425	27079385	G	C	0.075000
SNP426	27081594	C	T	0.316667
SNP428	27081843	A	C	0.316667
SNP429	27081857	A	G	0.316667
SNP430	27081893	G	T	0.316667
SNP431	27082551	T	C	0.316667
SNP432	27082568	G	A	0.116667
SNP433	27082671	T	G	0.316667
SNP434	27083417	A	G	0.316667
SNP435	27084261	G	C	0.141667
SNP436	27084999	G	A	0.075000
SNP437	27085493	C	T	0.308333
SNP438	27087071	G	C	0.416667
SNP439	27087177	C	G	0.416667
SNP440	27088967	G	A	0.483333
SNP441	27089114	A	T	0.225000
SNP442	27089869	T	C	0.458333
SNP443	27091751	T	G	0.400000
SNP445	27092227	C	T	0.308333
SNP446	27092235	C	T	0.366667
SNP448	27092699	G	T	0.241667
SNP449	27092879	A	G	0.091667
SNP450	27093570	A	G	0.358333
SNP451	27093733	T	G	0.391667
SNP452	27093922	G	A	0.058333
SNP453	27094252	T	G	0.058333
SNP454	27094397	T	C	0.341667
SNP455	27094646	A	G	0.408333
SNP456	27094715	C	T	0.425000
SNP457	27095124	G	C	0.133333
SNP458	27095571	C	A	0.450000
SNP459	27096176	G	A	0.108333
SNP460	27097386	T	G	0.133333
SNP461	27100724	A	G	0.366667
SNP462	27101114	G	T	0.291667
SNP463	27101160	G	T	0.291667
SNP464	27101340	C	T	0.375000
SNP466	27102065	G	A	0.216667
SNP467	27102287	T	C	0.166667
SNP468	27102621	T	A	0.308333
SNP471	27104064	C	T	0.166667
SNP472	27104185	A	C	0.366667
SNP476	27104486	C	T	0.291667
SNP479	27105138	C	T	0.300000
SNP480	27105664	A	G	0.475000
SNP481	27105687	A	C	0.358333
SNP482	27106345	A	G	0.366667
SNP484	27106502	T	C	0.366667
SNP485	27108694	C	T	0.358333
SNP486	27109018	T	G	0.300000
SNP487	27110140	A	G	0.316667
SNP488	27112434	A	T	0.133333
SNP489	27112710	T	C	0.350000
SNP490	27112980	G	T	0.350000
SNP491	27113191	C	T	0.350000
SNP492	27114911	T	C	0.208333
SNP493	27115406	T	G	0.350000
SNP495	27116837	T	C	0.366667
SNP496	27117685	G	A	0.491667
SNP497	27119241	C	A	0.491667
SNP498	27119392	G	T	0.100000
SNP499	27119440	A	G	0.491667
SNP500	27120593	C	G	0.491667
SNP501	27120728	C	T	0.216667
SNP502	27121671	C	T	0.216667
SNP503	27121771	T	C	0.483333
SNP504	27123208	G	T	0.141667
SNP505	27123556	G	T	0.358333
SNP506	27123810	C	T	0.125000
SNP507	27123849	C	A	0.216667
SNP508	27124268	T	A	0.141667
SNP509	27125181	G	A	0.366667
SNP510	27125500	T	C	0.366667
SNP511	27125525	A	G	0.491667
SNP512	27126071	C	T	0.366667
SNP513	27126722	G	A	0.141667
SNP514	27127009	G	A	0.141667
SNP515	27128209	A	G	0.208333
SNP516	27128529	T	G	0.491667
SNP517	27128863	C	T	0.133333
SNP518	27128890	T	C	0.133333
SNP519	27128973	G	A	0.100000
SNP521	27129049	C	T	0.125000
SNP522	27129076	T	C	0.483333
SNP523	27129423	C	G	0.208333
SNP524	27130332	A	G	0.133333
SNP525	27130758	A	G	0.350000
SNP527	27131175	A	G	0.216667
SNP528	27131470	G	A	0.158333
SNP529	27131674	G	C	0.150000
SNP530	27131948	A	G	0.491667
SNP531	27132254	T	G	0.341667
SNP532	27132715	G	A	0.341667
SNP533	27133137	A	G	0.341667
SNP534	27133225	G	A	0.341667
SNP535	27133458	G	T	0.325000
SNP536	27133841	G	A	0.191667
SNP537	27133856	C	A	0.358333
SNP538	27133911	C	T	0.233333
SNP539	27135395	C	T	0.158333
SNP540	27135416	G	T	0.158333
SNP541	27135646	C	T	0.491667
SNP542	27135790	A	G	0.341667
SNP543	27136504	G	A	0.175000
SNP545	27136975	G	C	0.166667
SNP546	27139348	C	T	0.166667
SNP547	27139460	T	C	0.191667
SNP548	27140263	C	T	0.191667
SNP549	27140271	T	G	0.483333
SNP550	27141366	G	A	0.200000
SNP551	27145483	G	T	0.191667
SNP552	27146436	C	T	0.191667
SNP553	27147142	C	G	0.191667
SNP554	27147363	G	T	0.191667
SNP555	27147598	C	G	0.191667
SNP556	27147819	C	T	0.158333
SNP557	27148131	A	T	0.158333
SNP558	27148164	A	G	0.183333
SNP561	27151244	T	C	0.183333
SNP562	27154144	C	T	0.208333
SNP563	27155084	C	T	0.366667
SNP564	27155927	G	A	0.366667
SNP565	27156302	A	G	0.241667
SNP566	27157083	A	G	0.208333
SNP568	27157987	C	T	0.208333
SNP569	27159150	G	A	0.208333
SNP570	27159486	T	C	0.208333
SNP571	27159883	C	T	0.275000
SNP573	27162805	C	T	0.175000
SNP574	27165296	T	C	0.408333
SNP575	27165338	G	A	0.400000
SNP576	27167052	G	A	0.400000
SNP577	27168259	A	C	0.191667
SNP578	27168360	T	A	0.383333
SNP579	27168738	T	G	0.191667
SNP580	27169116	C	A	0.166667
SNP581	27169538	G	A	0.383333
SNP582	27170208	A	T	0.216667
SNP583	27170362	C	T	0.208333
SNP584	27170980	A	G	0.191667
SNP585	27172686	G	A	0.208333
SNP586	27173043	G	T	0.341667
SNP587	27173418	G	A	0.500000
SNP588	27174503	G	A	0.158333
SNP589	27175052	T	C	0.225000
SNP590	27175635	G	A	0.325000
SNP591	27175966	A	T	0.208333
SNP592	27176043	G	A	0.483333
SNP594	27176459	G	A	0.483333
SNP595	27178679	G	C	0.133333
SNP596	27178957	G	A	0.491667
SNP597	27179311	C	T	0.500000
SNP598	27179835	T	C	0.500000
SNP599	27182292	C	T	0.366667
SNP600	27182333	C	T	0.366667
SNP601	27182394	A	G	0.475000
SNP602	27182419	C	T	0.133333
SNP603	27182462	C	T	0.491667
SNP604	27185609	C	G	0.483333
SNP605	27186530	A	G	0.133333
SNP606	27188012	G	A	0.158333
SNP607	27188803	A	G	0.175000
SNP608	27188894	G	A	0.175000
SNP609	27189834	T	C	0.166667
SNP610	27190445	G	A	0.133333
SNP611	27190551	A	C	0.175000
SNP612	27191269	C	T	0.183333
SNP613	27191378	G	C	0.175000
SNP614	27191461	C	T	0.133333
SNP615	27195738	T	C	0.133333
SNP616	27195984	G	A	0.400000
SNP617	27198604	C	T	0.166667
