# Supplementary material for: FastTagger: an efficient algorithm for genome-wide tag SNP selection using multi-marker linkage disequilibrium
Source: BMC Bioinformatics. 2010 Jan 29;11:66. doi: 10.1186/1471-2105-11-66 (PMC3098109; doi:10.1186/1471-2105-11-66)
Supplement: Additional file 1 — File "FastTagger.zip" contains the source codes and executables of the FastTagger program, both for Linux and Windows. Please read file "FastTagger.readme" on how to use the program. [file 1471-2105-11-66-S1.ZIP › FastTagger/FastTagger.readme]

Usage:

   FastTagger para.txt 

File para.txt contains the list of parameters. Each line is of the form xxx=yyy, where xxx is the 
name of the parameter, and yyy is the value of the parameter. The parameters are described as
follows: 

1. data_maf: Each line contains information of a single SNP, and its format
                 is as follows:
     
                 id	position	allele1	allele2	MAF
     
                where allele1 and allele2 are the two alleles of the SNP, allele1 corresponds to 0
                and allele2 corresponds to 1 in file ".matrix", MAF is the minor allele frequency
                of the SNP. Allele1 must be the major allele of the SNP. 
                
2. data_matrix: Each line contains the alleles of a SNP over all individuals. Each allele is
                 either 0 or 1, and the corresponding actual allele can be find in file ".maf". The 
                 total number of 0s and 1s in each line is equal to the number of individuals times 2 since 
                 chromosomes come in pairs. There is
                 a one-to-one correspondance between the SNPs in file ".maf" and ".matrix". SNPs at the
                 same line in the two files refer to the same SNP. 


3. min_maf: the minimum frequency of the minor allele. default value: 0.05. 

4. window_len: the maximum distance between correlated SNPs. Default value: 100000

5. min_r2_1: the minimum correlation threshold for length-1 rule. Default value: 0.8. 
6. min_r2_2: the minimum correlation threshold for length-2 rule. Default value: 0.9. 
7. min_r2_3: the minimum correlation threshold for length-3 rule. Default value: 0.95. 


8. max_len: the maximum length of the SNP set on the left hand side of the rules. Default value: 3

9. max_merge_window_len: this threshold is used to merge equivalent SNPs. Only equivalent SNPs within the
                     specified distance are merged together. Default value: 100000. 

10. min_bin_size: the minimum frequency of combinations of alleles on the left hand side that can be mapped 
                 to the right hand side. For example, for length-3 rules, if the frequency of 000, 001, 010, 011,
                 100, 101, 110 or 111 is less than min_bin_size, then these small bins are combined together and
                 then map to one of the two alleles of the right hand side SNP. Default value: 0. 


11. max_covered_times: the maximum times of a SNP being tagged by other SNPs. The purpose of this parameter is 
                      to speed up the running time in the cost of missing some rules. The basic idea is that 
                      if a SNP has been covered by enough number of times by other SNPs, then this SNP will not 
                      be considered as right hand side in the future. Hopefully this will not increase the number
                      of tag SNPs selected considerably. 
                      If the value of this parameter is 0, then no restriction on the number of times that a SNP
                      is being covered, i.e. all the rules are generated.
                      Suggested value: 0 

12. mem_size: the maximum size of the memory can be used by the program. If its value is 0, then no 
             restriction on memory size. Suggested value: 0

13. max_tagSNP_num: the desired number of tag SNPs. If it is set to 0, then the tag SNP selection algorithm
                   stops when all the SNPs are covered, otherwise, the algorithm stops when the desired 
                   number of tag SNPs is reached. Default value: 0. 

14. model: the model used in the algorithm. It takes two values: MMTagger and MultiTag. "MMTagger" refers to the 
           co-occurrence model used by the MMTagger algorithm. "MultiTag" refers to the one-vs-the-rest model 
           used by the MultiTag algorithm. Default value "MMTagger". 

15. output: the name of the output files. Six files are generated:

                 a)".SNPlineno.txt": contains the line no of the SNPs in file ".maf" and ".matrix"
                                     that satisfies the min_maf threshold.

                 b)".SNPid.txt": contains the information of the SNPs that satisfies the min_maf 
                                 threshold. Its format is as follows:

                                   id	position	allele1	allele2

                                 where allele1 and allele2 are the two alleles of the SNP, 
                                 allele1 corresponds to 0 and allele2 corresponds to 1

                c)".merged-ids.txt": Each line contains a set of SNPs being merged together. The first 
                                     number is the number of SNPs being merged together, followed by 
                                     the order of the SNPs being merged together. Here, the order of 
                                     a SNP is its line number in file ".SNPid.txt" minus 1. 
                                     Note that if the alleles of
                                     of a SNP is identical to that of the SNP it is merged with, then its id 
                                     is positive. Otherwise, if the alleles of a SNP is the reverse of the alleles
                                     of the SNP it is merged with, then its id is negative. 

                d)".rule.bin": is a binary file, contains the rules generated. Every SNP is represented by its
                               line no minus 1 in file ".SNPid.txt". 

                               length-1 rule format: 
                               
                               1 SNP1 SNP2 r2 flag

                               This actually represent two rules: SNP1=>SNP2 and SNP2=>SNP1. If flag=1, 
                               then 1<=>1, 0<=>0; if flag=0, then 1<=>0, 0<=>1. r2 is a real number 
                               between 0 and 1, and it is the correlation value between SNP1 and SNP2. 

                               If LHS contains more than one SNP, the format is as follows:
            
                               k   SNP_i1 ... SNP_ik 
                               t   SNP_j1   R2_j1    flag_j1
                                   SNP_j2   R2_j2    flag_j2
                                    ... 
                                   SNP_jt   R2_jt    flat_jt

                               Where k is the length of left hand side, t is the number of SNPs that 
                               can be inferred from left hand side. 
                               The values of flag_j1, ... flag_jt are set as follows. There are 2^k possible
                               combinations of alleles of SNP_i1, .... SNP_ik on the left hand side, and each
                               combination can be mapped to an integer. When we calculate r^2, we map each 
                               combintaion to the two alleles of SNP_j1 (0 or 1). Let n=a1a2..ak, where 
                               a1, a2, ... a_k are alleles of SNP_i1, SNP_i2, ..., SNP_ik. If n is 
                               mapped to 1 of SNP_j1, then the n-th bit of flag_j1 is set to 1.
                               For example, suppose there are 3 SNPs on the left hand side, so ther are 8
                               combinations. The mappings between these 8 combinations and the two alleles of 
                               SNP_j1 are as follows:
                    
                                         000 -> 0
                                         001 -> 0
                                         010 -> 1
                                         011 -> 0
                                         100 -> 0
                                         101 -> 1
                                         110 -> 0
                                         111 -> 1
                              
                                Then the value of falg_j1 is 10100100 = 164
                                Note that in this file, each SNP may actually represent multiple SNPs that
                                are merged with it. As a result, each rule may represent multiple rules, 
                                but not every rule is valid. You need to use the distance constraint to 
                                filter invalid rules. 
                                 

                  e)".tagSNP.txt": Each line contains a tag SNP. Here every tag SNP is represented by
                                   its line no in file ".SNPid.txt" minus 1. 

                  f)".tagrule.txt": contains the tagging rules. Every SNP on the left hand side of a tagging
                                    rule must appear in file ".tagSNP.txt". The format of each rule is as
                                    follows:

                                      k   SNP_i1 ... SNP_ik 
                                      t   SNP_j1   R2_j1    flag_j1	...	SNP_jt   R2_jt    flat_jt

                                    Note that a SNP on the left hand side of the rule represent only itself,
                                    while a SNP on the right hand side may represent a set of SNPs that are
                                    merged with it. 


       
Note: if a parameter is not specified in file "para.txt", then its default value is used. 
       
