# Supplementary material for: FastTagger: an efficient algorithm for genome-wide tag SNP selection using multi-marker linkage disequilibrium
Source: BMC Bioinformatics. 2010 Jan 29;11:66. doi: 10.1186/1471-2105-11-66 (PMC3098109; doi:10.1186/1471-2105-11-66)
Supplement: Additional file 1 — File "FastTagger.zip" contains the source codes and executables of the FastTagger program, both for Linux and Windows. Please read file "FastTagger.readme" on how to use the program. [file 1471-2105-11-66-S1.ZIP › FastTagger/para.txt]

data_maf=ENm010_CEU.maf
data_matrix=ENm010_CEU.matrix
min_maf=0.05
window_len=100000
min_r2_1=0.90
min_r2_2=0.90
min_r2_3=0.90
max_len=3
max_merge_window_len=100000
min_bin_size=0
max_covered_times=0
mem_size=0
max_tagSNP_num=0.00
model=MMTagger
output=temp
