# Supplementary material for: FastTagger: an efficient algorithm for genome-wide tag SNP selection using multi-marker linkage disequilibrium
Source: BMC Bioinformatics. 2010 Jan 29;11:66. doi: 10.1186/1471-2105-11-66 (PMC3098109; doi:10.1186/1471-2105-11-66)
Supplement: Additional file 1 — File "FastTagger.zip" contains the source codes and executables of the FastTagger program, both for Linux and Windows. Please read file "FastTagger.readme" on how to use the program. [file 1471-2105-11-66-S1.ZIP › ConvertData/ConvertData.readme]

Usage: 

    ConvertData  phased_file dataname_prefix input_type  min_maf output_type  output_file

Description: This program convert data from the HapMap websites to the format used by the FastTagger program. 

Parameters:

1. phased_file: the full filename of the file containing the phased hapmap data.

2. dataname_prefix: the prefix of the name of the data. If its value is xxx, then this program
                    will look for two files "xxx_samples.txt" and "xxx_legend.txt"
3. input_type: two possible values: 
               "Phased2" is for HCB or JPT, 
               "Phased4" is for CEU and YRI

4. min_maf: a SNP will be filtered out if the frequency of the minor allele is less than min_maf. 
            Suggested value: 0.05. 

5. output_type: three possible values: 
              "Matrix is for the FastTagger program
              "MMTagger" is for the MMTagger program
              "MultiTag" is for the MultiTag program

6. output_file: if the output_type is Matrix, then two files are generated: .maf and .matrix.
                If the output_type is MMTagger, then only one file is generated.  
                a) File ".maf": Each line contains information of a single SNP, and its format
                   is as follows:
     
                 id	position	allele1	allele2	MAF
     
                 where allele1 and allele2 are the two alleles of the SNP, allele1 corresponds to 
                 the major allele, it is represented as 0 in ".matrix" file; allele2 corresponds 
                 to the minor allele, and it is represented as 1 in ".matrix" file. 
                 MAF is the minor allele frequency of the SNP. 
                
                b) file ".matrix": Each line contains the alleles of a SNP over all samples. There is
                   a one-to-one correspondance between the SNPs in file ".maf" and ".matrix". SNPs at the
                   same line in the two files are the same SNP. 


Example: 
    
    ConvertData genotypes_ENm010.7p15.2_HCB_.phased  genotypes_ENm010.7p15.2_HCB  Phased2 0.05 Matrix ENm010_HCB
    
    ConvertData genotypes_ENm010.7p15.2_CEU_.phased  genotypes_ENm010.7p15.2_CEU  Phased4 0.05 Matrix ENm010_CEU
