# Supplementary material for: FastTagger: an efficient algorithm for genome-wide tag SNP selection using multi-marker linkage disequilibrium
Source: BMC Bioinformatics. 2010 Jan 29;11:66. doi: 10.1186/1471-2105-11-66 (PMC3098109; doi:10.1186/1471-2105-11-66)
Supplement: Additional file 1 — File "FastTagger.zip" contains the source codes and executables of the FastTagger program, both for Linux and Windows. Please read file "FastTagger.readme" on how to use the program. [file 1471-2105-11-66-S1.ZIP › ConvertData/genotypes_ENm010.7p15.2_CEU_legend.txt]

position	0	1
26700834	A	T
26701121	T	C
26701189	C	T
26701249	C	T
26701318	G	T
26701339	T	C
26701798	C	A
26702034	A	T
26702283	A	G
26704621	G	A
26704859	A	G
26705229	G	A
26705786	T	C
26706424	A	T
26706454	G	A
26706727	T	C
26708598	A	G
26709058	C	T
26709522	C	T
26711043	G	T
26711147	G	A
26711525	C	A
26712917	A	T
26718204	C	T
26718997	T	C
26719102	C	T
26719312	G	A
26719464	C	T
26725931	T	C
26728087	A	G
26729882	C	T
26731483	G	C
26731836	C	T
26733088	A	G
26733502	T	C
26735197	G	A
26735908	G	A
26736084	G	T
26737694	C	T
26738243	G	A
26738674	G	T
26741704	T	C
26741932	A	C
26742617	G	A
26745726	C	G
26746319	G	A
26749307	A	C
26754774	A	C
26755705	T	C
26756000	G	T
26756135	T	C
26756486	T	C
26757260	T	G
26757951	C	T
26758721	C	A
26759602	G	A
26760142	G	A
26760606	G	T
26760765	T	C
26760890	C	T
26761931	G	C
26761960	G	A
26764692	T	C
26765336	G	C
26765526	T	C
26765694	C	T
26766775	T	G
26767742	T	C
26768426	A	C
26771692	T	C
26773809	T	G
26776423	T	C
26777219	T	C
26777726	C	T
26794233	A	G
26794453	T	C
26802892	C	T
26803141	C	T
26804065	A	C
26804187	C	T
26805121	T	C
26806246	G	A
26806868	T	C
26807526	G	T
26807977	A	G
26808050	A	C
26808256	G	A
26809241	G	C
26810098	G	A
26810162	G	A
26810763	C	G
26811961	C	T
26812869	C	T
26813100	G	A
26813748	T	C
26814096	C	T
26814160	C	T
26816003	T	C
26816016	C	A
26819167	T	C
26819212	C	T
26820152	T	C
26820901	G	A
26821026	C	G
26821925	G	A
26824697	T	G
26828807	A	T
26829235	C	T
26830726	T	C
26832036	A	G
26833779	G	A
26835371	T	C
26835687	C	T
26836802	A	G
26837248	G	T
26840296	T	A
26840974	C	A
26841896	T	C
26845221	T	C
26845672	G	T
26847901	A	G
26848341	C	T
26848746	C	T
26849705	C	T
26849731	A	T
26850399	G	A
26851878	C	T
26852197	A	G
26852256	A	G
26852659	G	A
26853467	T	C
26853627	G	C
26854266	T	C
26856367	T	C
26856374	G	A
26857537	G	A
26857554	G	C
26858469	T	C
26859020	T	C
26861246	C	T
26861304	C	T
26861789	T	C
26862381	A	G
26862606	G	A
26862961	T	C
26863029	T	C
26863186	C	T
26864350	A	T
26864835	A	T
26865840	T	C
26866291	T	C
26867293	G	C
26868539	T	C
26868596	A	G
26869503	T	C
26871041	T	A
26871357	C	T
26872548	A	G
26873845	C	T
26875241	G	A
26875272	G	C
26877586	T	C
26882150	A	G
26883929	C	G
26886029	C	T
26886239	G	C
26886951	A	G
26886991	A	C
26887193	C	T
26887296	C	T
26887372	G	A
26887622	A	G
26887789	T	C
26887989	G	A
26888007	T	A
26888410	A	G
26889079	C	T
26891546	T	A
26891676	A	G
26892906	T	C
26893000	G	A
26893460	A	G
26898480	A	G
26898590	T	A
26900028	A	G
26901049	C	A
26901408	G	C
26901677	C	T
26903111	C	T
26904807	G	C
26905031	C	T
26905505	C	T
26905663	A	T
26905980	G	T
26906350	T	C
26906823	G	A
26906835	C	T
26907111	T	C
26907817	T	C
26908764	C	T
26909022	T	C
26909133	C	A
26909579	G	A
26909618	A	G
26909647	A	T
26909809	T	C
26910127	T	G
26910285	C	T
26910536	T	G
26910862	T	C
26911365	G	T
26911660	A	C
26913846	T	C
26913860	A	G
26914593	C	T
26914679	C	T
26914843	G	A
26915548	G	C
26916015	G	A
26916588	G	A
26916652	A	T
26917503	C	T
26917567	A	G
26918766	C	T
26920018	C	T
26920260	T	C
26921062	T	C
26922086	G	A
26924517	T	C
26927114	C	T
26927995	C	G
26928868	A	G
26929043	C	G
26930651	T	C
26930931	A	G
26931467	T	C
26931770	T	A
26931833	G	A
26932942	C	A
26935875	T	A
26938341	C	A
26938385	T	C
26939591	A	G
26940355	C	A
26941132	G	A
26943804	T	G
26944561	G	A
26945467	C	G
26947554	A	G
26948960	G	T
26949567	A	T
26949773	A	G
26950290	C	T
26950552	A	G
26956829	C	T
26957313	C	T
26959029	G	A
26959631	A	G
26959983	C	T
26960018	G	A
26960501	A	G
26960691	C	T
26960740	C	T
26963103	G	A
26963726	A	C
26964681	G	A
26965835	G	T
26967241	C	G
26967830	A	T
26968701	G	T
26969056	G	C
26969631	A	G
26970757	A	G
26971821	C	T
26971881	C	G
26971983	C	T
26972887	C	A
26973041	A	G
26973260	T	C
26973317	C	T
26973461	T	C
26973548	G	T
26975631	C	T
26976163	C	T
26976318	T	A
26976473	A	T
26978616	A	G
26978765	T	G
26978830	G	T
26979725	C	T
26979942	T	A
26980469	T	C
26982754	C	G
26983932	C	G
26984631	C	A
26985378	A	G
26985493	T	C
26985510	A	G
26986234	G	A
26986368	A	G
26988165	C	T
26989551	A	G
26990645	C	T
26991163	G	C
26991178	C	T
26991419	C	A
26991889	G	A
26992024	T	C
26992649	A	G
26993668	C	T
26994518	C	A
26994942	A	G
26997103	T	A
26997689	A	G
26998362	T	C
26998736	C	T
26999183	T	G
26999255	G	A
27001309	C	T
27001433	C	G
27001596	A	C
27001640	A	G
27003047	T	C
27004337	C	T
27005120	A	T
27005121	A	G
27005140	A	T
27005212	G	A
27005257	G	A
27005497	C	T
27006609	C	T
27006646	T	A
27008836	G	T
27009613	G	T
27009941	T	C
27011120	A	C
27011210	C	A
27016138	C	T
27016906	C	T
27017827	C	T
27018076	C	G
27018199	G	A
27018643	G	A
27018990	C	G
27019186	C	G
27019547	C	T
27020188	C	T
27020424	T	C
27021049	G	C
27022249	T	A
27023397	C	T
27023429	C	T
27023576	A	C
27023979	T	A
27024064	G	A
27025770	A	G
27026492	G	T
27029068	T	C
27029514	C	T
27029808	C	T
27030313	A	G
27034117	T	A
27034192	A	T
27035196	C	T
27035359	C	G
27035409	G	A
27036973	G	A
27038270	C	T
27038897	T	C
27039438	A	G
27040063	G	A
27040409	G	A
27040442	A	G
27040536	A	G
27041878	A	G
27042526	C	T
27042534	G	A
27042856	C	T
27042969	A	G
27043713	C	T
27044999	T	C
27045247	G	A
27045322	T	C
27045904	A	G
27047269	T	A
27048160	T	C
27050699	G	A
27054763	T	A
27056887	A	G
27057087	A	G
27058317	T	G
27058912	A	G
27060989	G	A
27061679	A	T
27061947	A	G
27062086	T	A
27062309	T	C
27062591	T	C
27063822	T	A
27064882	C	T
27064963	A	G
27065075	A	G
27066539	T	A
27066640	C	T
27066641	G	A
27067120	C	T
27068202	A	G
27068565	G	C
27069011	T	C
27070459	C	G
27070577	G	A
27070619	T	C
27071389	T	C
27071445	C	G
27071756	C	T
27071759	C	T
27071783	G	A
27073063	T	C
27077071	A	G
27077183	C	A
27077209	G	A
27079017	G	A
27079182	G	A
27079276	G	A
27079318	T	C
27079385	G	C
27081594	C	T
27081703	C	T
27081843	A	C
27081857	A	G
27081893	G	T
27082551	T	C
27082568	G	A
27082671	T	G
27083417	A	G
27084261	G	C
27084999	G	A
27085493	C	T
27087071	G	C
27087177	C	G
27088967	G	A
27089114	A	T
27089869	T	C
27091751	T	G
27092179	G	A
27092227	C	T
27092235	T	C
27092592	C	T
27092699	G	T
27092879	A	G
27093570	G	A
27093733	G	T
27093922	G	A
27094252	T	G
27094397	T	C
27094646	G	A
27094715	C	T
27095124	G	C
27095571	C	A
27096176	G	A
27097386	T	G
27100724	A	G
27101114	G	T
27101160	G	T
27101340	C	T
27102054	T	C
27102065	A	G
27102287	C	T
27102621	T	A
27102720	A	G
27103528	G	T
27104064	T	C
27104185	A	C
27104420	A	G
27104457	A	G
27104477	T	C
27104486	C	T
27104672	C	A
27105016	G	A
27105138	C	T
27105664	G	A
27105687	A	C
27106345	A	G
27106375	C	T
27106502	T	C
27108694	C	T
27109018	T	G
27110140	G	A
27112434	A	T
27112710	T	C
27112980	G	T
27113191	C	T
27114911	T	C
27115406	T	G
27115856	G	A
27116837	T	C
27117685	A	G
27119241	A	C
27119392	G	T
27119440	G	A
27120593	G	C
27120728	C	T
27121671	C	T
27121771	C	T
27123208	G	T
27123556	G	T
27123810	C	T
27123849	C	A
27124268	T	A
27125181	G	A
27125500	T	C
27125525	G	A
27126071	C	T
27126722	G	A
27127009	G	A
27128209	A	G
27128529	G	T
27128863	C	T
27128890	T	C
27128973	G	A
27128985	C	T
27129049	C	T
27129076	T	C
27129423	C	G
27130332	A	G
27130758	A	G
27131170	G	A
27131175	A	G
27131470	G	A
27131674	G	C
27131948	A	G
27132254	T	G
27132715	G	A
27133137	A	G
27133225	G	A
27133458	G	T
27133841	G	A
27133856	C	A
27133911	C	T
27135395	T	C
27135416	T	G
27135646	C	T
27135790	G	A
27136504	G	A
27136901	C	T
27136975	G	C
27139348	C	T
27139460	T	C
27140263	C	T
27140271	T	G
27141366	G	A
27145483	G	T
27146436	C	T
27147142	C	G
27147363	G	T
27147598	C	G
27147819	T	C
27148131	T	A
27148164	A	G
27149593	T	A
27149603	G	C
27151244	T	C
27154144	C	T
27155084	C	T
27155927	G	A
27156302	A	G
27157083	A	G
27157202	A	C
27157987	C	T
27159150	A	G
27159486	C	T
27159883	C	T
27161386	C	G
27162805	C	T
27165296	C	T
27165338	A	G
27167052	A	G
27168259	A	C
27168360	T	A
27168738	G	T
27169116	A	C
27169538	G	A
27170208	A	T
27170362	C	T
27170980	A	G
27172686	A	G
27173043	G	T
27173418	A	G
27174503	A	G
27175052	T	C
27175635	G	A
27175966	A	T
27176043	A	G
27176380	C	T
27176459	A	G
27178679	C	G
27178957	A	G
27179311	C	T
27179835	C	T
27182292	C	T
27182333	C	T
27182394	A	G
27182419	C	T
27182462	C	T
27185609	C	G
27186530	A	G
27188012	A	G
27188803	A	G
27188894	G	A
27189834	C	T
27190445	A	G
27190551	A	C
27191269	C	T
27191378	G	C
27191461	C	T
27195738	C	T
27195984	A	G
27198604	C	T
