# Supplementary material for: FastTagger: an efficient algorithm for genome-wide tag SNP selection using multi-marker linkage disequilibrium
Source: BMC Bioinformatics. 2010 Jan 29;11:66. doi: 10.1186/1471-2105-11-66 (PMC3098109; doi:10.1186/1471-2105-11-66)
Supplement: Additional file 1 — File "FastTagger.zip" contains the source codes and executables of the FastTagger program, both for Linux and Windows. Please read file "FastTagger.readme" on how to use the program. [file 1471-2105-11-66-S1.ZIP › ConvertData/genotypes_ENm010.7p15.2_CEU_monomorphic.txt]

26700295	G
26701201	A
26702473	C
26702935	G
26703006	A
26703067	G
26705077	T
26705839	C
26706031	A
26706114	A
26706167	G
26706172	T
26709232	A
26711908	G
26711932	A
26712068	C
26712069	A
26712284	G
26712331	C
26712332	T
26712804	C
26712807	A
26712847	A
26718359	G
26719274	C
26719440	A
26719971	T
26721571	G
26721981	C
26722186	G
26722263	G
26722307	G
26722461	A
26726157	T
26726160	C
26726653	C
26728868	G
26729551	G
26730901	T
26733694	T
26737172	T
26737189	T
26737316	G
26737385	A
26737469	G
26737959	T
26738090	T
26739301	T
26739576	T
26739647	C
26739814	A
26739838	A
26739853	A
26740144	C
26741660	T
26741938	C
26744782	G
26745922	T
26746414	T
26746890	T
26749305	A
26749309	A
26749324	G
26749600	T
26757669	G
26759480	C
26763853	A
26765244	G
26765579	T
26766642	G
26766778	T
26767954	A
26768450	A
26768495	C
26769144	A
26769687	T
26769882	A
26771542	C
26774667	C
26776075	C
26776487	G
26792120	A
26792147	A
26795028	A
26796759	T
26804243	T
26804256	G
26804626	C
26805769	G
26806905	G
26808347	A
26809036	C
26809232	A
26809595	C
26810470	A
26812455	C
26814528	T
26814618	C
26814765	T
26814798	T
26815715	G
26815752	A
26815814	G
26815932	T
26819487	C
26819980	T
26820262	C
26820385	T
26822564	A
26823786	C
26824873	C
26825017	C
26825212	T
26825310	A
26828983	T
26829198	C
26829355	A
26831626	C
26831861	A
26832947	C
26835699	A
26835913	C
26836819	G
26836963	T
26838280	G
26838505	T
26841187	T
26841700	A
26843362	A
26844278	A
26844608	G
26844636	T
26845150	G
26845858	C
26848611	G
26849473	G
26849695	G
26850190	T
26850280	G
26850332	C
26850717	T
26851850	G
26852039	T
26852556	G
26852903	G
26853051	A
26855209	A
26855313	T
26855435	C
26855778	C
26859045	T
26861928	T
26861939	A
26862317	G
26862353	G
26862592	A
26862595	A
26862598	A
26862728	C
26863728	G
26863907	G
26865685	A
26865822	G
26866142	T
26866859	T
26867542	G
26867604	G
26867796	T
26869254	G
26869275	C
26871030	T
26871274	T
26871668	G
26872946	A
26873784	C
26874716	C
26875419	T
26876721	T
26877060	A
26879292	C
26879301	G
26880928	C
26881178	C
26881212	C
26881296	A
26881364	A
26881535	A
26881677	T
26882316	A
26883527	G
26883539	T
26885889	A
26885972	T
26886094	C
26886136	A
26887442	G
26889337	C
26890781	T
26891399	T
26893131	T
26893205	G
26894501	C
26897009	A
26898385	C
26898477	T
26898603	A
26898744	T
26899233	C
26900278	C
26900309	C
26900696	T
26900768	T
26901034	A
26902358	G
26902796	C
26902798	T
26903578	C
26904246	G
26904253	G
26905653	G
26906421	G
26906624	A
26906792	G
26907102	T
26907145	G
26907400	G
26908539	T
26909126	G
26909903	C
26910033	G
26911130	G
26911328	T
26911641	T
26914439	G
26914923	G
26915323	C
26915349	C
26915426	C
26915652	G
26915974	C
26916855	T
26917013	A
26917241	T
26917970	C
26918372	C
26919152	G
26919326	C
26920086	T
26921077	G
26921961	G
26922858	C
26922999	A
26923003	A
26924483	C
26928767	C
26929215	C
26931273	C
26932096	A
26933041	T
26935750	A
26935872	A
26937357	C
26939360	C
26939943	T
26941653	G
26941724	T
26941725	G
26941967	C
26944807	A
26946190	G
26947691	C
26948104	A
26949735	C
26950128	T
26950178	C
26953048	C
26953788	C
26954088	G
26956615	A
26956933	G
26957103	T
26957476	A
26958459	T
26959105	C
26959213	C
26959844	C
26960041	C
26960836	T
26963080	C
26963409	A
26963603	A
26963928	A
26964195	T
26966119	C
26967235	T
26967471	G
26968382	A
26968400	G
26969072	C
26970495	G
26970509	C
26970558	C
26970674	G
26970796	C
26971391	A
26971649	C
26971848	G
26971887	A
26972184	T
26973103	T
26973350	C
26975235	C
26975271	A
26975443	T
26975559	A
26975586	T
26975736	C
26975809	G
26976103	T
26976104	T
26976249	G
26976769	A
26976832	T
26977043	C
26977325	C
26977937	A
26983502	T
26983565	C
26984889	C
26984966	G
26985326	A
26985335	A
26985413	G
26985472	T
26985673	A
26985814	A
26985998	A
26986036	T
26988974	T
26989649	G
26989708	G
26989784	A
26989959	G
26990725	T
26990867	C
26992068	A
26992287	G
26992774	G
26993404	A
26993782	C
26994045	T
26996615	G
26996997	G
26997063	G
26997507	G
26997819	G
26998756	G
26999180	G
26999224	A
26999741	G
27003401	G
27003495	A
27004880	G
27005184	G
27005492	G
27006386	A
27007309	A
27008769	C
27009312	T
27009563	A
27011476	G
27011561	G
27012154	T
27012220	A
27012244	A
27012404	T
27012576	T
27014233	C
27015653	G
27015698	T
27015878	T
27016099	T
27017623	T
27018002	G
27018785	A
27019528	T
27019540	A
27019597	G
27020186	G
27020189	T
27020295	G
27020956	G
27021905	C
27022112	A
27023762	G
27024355	T
27026582	A
27026603	T
27026762	T
27027435	G
27027569	A
27028623	A
27028655	C
27028810	C
27028932	C
27029153	G
27029498	G
27029598	G
27029613	T
27029834	C
27030421	G
27031682	G
27031704	G
27034348	G
27034394	G
27034540	T
27035617	C
27035865	T
27036147	T
27036373	A
27039959	G
27040581	T
27041186	T
27042224	C
27042827	T
27042879	C
27043621	T
27043890	T
27044573	T
27044761	T
27045125	T
27045132	C
27047291	G
27048892	C
27050534	T
27051326	T
27051379	G
27051409	T
27051412	C
27054073	G
27054370	G
27056392	A
27056505	C
27058112	A
27060801	C
27062627	T
27065189	G
27066883	T
27070482	A
27071546	A
27072408	T
27072821	T
27072900	C
27077478	G
27077808	T
27077833	T
27079398	G
27079717	G
27079749	A
27079776	C
27080616	C
27080645	G
27080830	G
27080986	C
27082307	C
27084902	G
27085281	G
27086845	C
27086882	A
27086901	G
27088303	C
27088307	C
27088365	C
27088488	G
27088663	T
27089274	G
27092550	T
27092566	T
27092624	C
27092702	G
27092769	G
27092774	A
27092869	C
27092947	C
27094052	A
27094707	T
27095917	G
27096302	G
27096733	C
27096786	G
27096874	T
27096888	T
27096925	C
27096960	C
27097005	A
27097027	T
27097212	G
27097218	G
27097399	G
27099668	T
27101196	G
27102893	T
27105878	A
27106548	T
27107572	A
27107722	C
27108043	T
27108194	C
27108305	G
27108343	C
27108593	T
27108705	T
27110655	T
27111211	A
27112985	T
27113350	C
27115881	G
27116001	T
27116002	T
27116589	A
27118834	T
27119391	C
27120236	G
27121764	T
27123472	C
27124413	T
27124539	C
27125899	T
27126154	C
27126421	T
27127276	A
27128418	C
27128517	G
27129398	G
27129671	T
27130819	C
27131080	G
27131566	C
27132906	C
27133228	G
27135206	C
27135213	G
27135788	T
27135880	A
27136218	T
27136220	A
27136287	A
27136668	T
27136969	G
27137584	T
27137686	T
27138947	T
27139958	T
27140836	G
27141474	C
27146709	T
27146757	C
27147831	T
27147929	A
27148800	T
27149054	C
27152908	C
27153461	G
27154716	G
27154887	G
27155535	C
27155712	A
27155895	T
27156174	A
27156296	T
27156320	G
27156459	T
27157039	C
27157325	G
27157819	A
27157890	A
27157994	T
27158098	T
27159605	T
27159657	A
27159667	A
27159812	G
27160277	A
27161384	C
27161524	A
27162080	A
27162273	A
27162673	C
27162868	T
27165046	T
27171001	G
27174760	G
27175181	T
27175887	C
27176868	A
27178755	G
27184997	C
27187004	G
27187084	G
27187629	C
27188046	G
27188275	C
27188814	G
27194682	A
27196184	A
27198752	C
