# Supplementary material for: FastTagger: an efficient algorithm for genome-wide tag SNP selection using multi-marker linkage disequilibrium
Source: BMC Bioinformatics. 2010 Jan 29;11:66. doi: 10.1186/1471-2105-11-66 (PMC3098109; doi:10.1186/1471-2105-11-66)
Supplement: Additional file 1 — File "FastTagger.zip" contains the source codes and executables of the FastTagger program, both for Linux and Windows. Please read file "FastTagger.readme" on how to use the program. [file 1471-2105-11-66-S1.ZIP › ConvertData/genotypes_ENm010.7p15.2_CEU_sample.txt]

NA06993
NA06985
NA07022
NA07056
NA06994
NA07000
NA07034
NA07055
NA07357
NA07345
NA12154
NA12236
NA12155
NA12156
NA12248
NA12249
NA12003
NA12004
NA12005
NA12006
NA12144
NA12145
NA12146
NA12239
NA12056
NA12057
NA11839
NA11840
NA11831
NA11832
NA11829
NA11830
NA12043
NA12044
NA11881
NA11882
NA11992
NA11993
NA11994
NA11995
NA12264
NA12234
NA12716
NA12717
NA12750
NA12751
NA12760
NA12761
NA12762
NA12763
NA12812
NA12813
NA12814
NA12815
NA12872
NA12873
NA12874
NA12875
NA12891
NA12892
NA06991
NA07019
NA07029
NA07048
NA07348
NA10830
NA10831
NA10835
NA10838
NA10839
NA10846
NA10847
NA10851
NA10854
NA10855
NA10856
NA10857
NA10859
NA10860
NA10861
NA10863
NA12707
NA12740
NA12752
NA12753
NA12801
NA12802
NA12864
NA12865
NA12878
