# Supplementary material for: FastTagger: an efficient algorithm for genome-wide tag SNP selection using multi-marker linkage disequilibrium
Source: BMC Bioinformatics. 2010 Jan 29;11:66. doi: 10.1186/1471-2105-11-66 (PMC3098109; doi:10.1186/1471-2105-11-66)
Supplement: Additional file 1 — File "FastTagger.zip" contains the source codes and executables of the FastTagger program, both for Linux and Windows. Please read file "FastTagger.readme" on how to use the program. [file 1471-2105-11-66-S1.ZIP › ConvertData/genotypes_ENm010.7p15.2_HCB_legend.txt]

position	0	1
26701121	T	C
26701189	C	T
26701201	A	G
26701249	C	T
26702283	A	G
26704859	A	G
26705077	T	A
26705786	T	C
26705839	C	T
26706167	G	A
26706424	A	T
26706454	G	A
26708598	A	G
26709058	C	T
26709522	C	T
26711147	G	A
26711525	C	A
26711908	G	C
26711932	A	C
26712284	G	A
26712917	A	T
26718204	C	T
26718997	T	C
26719312	G	A
26725931	T	C
26728087	A	G
26731483	G	C
26733502	T	C
26736084	G	T
26737316	G	A
26738090	T	A
26738243	G	A
26738674	G	T
26739301	G	T
26745726	C	G
26746319	G	A
26749307	A	C
26749309	A	G
26754774	A	C
26756000	G	T
26756135	T	C
26756486	T	C
26757951	C	T
26758721	C	A
26760142	G	A
26760765	T	C
26760890	C	T
26761931	G	C
26761960	G	A
26765336	G	C
26765526	T	C
26765694	C	T
26766642	G	C
26767954	A	C
26768495	C	T
26769687	T	C
26771692	T	C
26773809	T	G
26774667	C	T
26776075	C	T
26776487	G	A
26777219	T	C
26791801	T	C
26794233	A	G
26794453	T	C
26796759	G	T
26802892	C	T
26803141	C	T
26804065	A	C
26804187	C	T
26804243	T	A
26805121	T	C
26805769	G	A
26806246	G	A
26806868	T	C
26808256	G	A
26809047	A	G
26809241	G	C
26810098	G	A
26810162	G	A
26810763	C	G
26811961	C	T
26813100	G	A
26814096	C	T
26814160	C	T
26814798	T	G
26816016	A	C
26819167	T	C
26819487	A	C
26820152	T	C
26820901	G	A
26821026	C	G
26821925	G	A
26824697	T	G
26828807	A	T
26828983	T	C
26829198	C	T
26829235	C	T
26829355	A	G
26831861	A	G
26833779	G	A
26835371	T	C
26836802	A	G
26837248	G	T
26845221	T	C
26845858	C	A
26847901	A	G
26848341	C	T
26849731	A	T
26850332	C	A
26850399	G	A
26851850	G	C
26852197	A	G
26853467	T	C
26853627	G	C
26855209	A	G
26856374	G	A
26858469	T	C
26861789	T	C
26861939	A	T
26862381	A	G
26862606	G	A
26862728	C	T
26863029	T	C
26864350	A	T
26864835	A	T
26865822	G	T
26865840	T	C
26866142	T	C
26868539	T	C
26868596	A	G
26869503	T	C
26871030	T	G
26871041	T	A
26871668	G	A
26873845	C	T
26875272	G	C
26876721	T	A
26879292	C	G
26879301	G	C
26881212	C	A
26881535	A	T
26883929	C	G
26885972	T	G
26886136	A	T
26887193	C	T
26887372	A	G
26887622	A	G
26887789	C	T
26887989	A	G
26888925	C	T
26889174	C	T
26889337	C	T
26891676	A	G
26892906	C	T
26893460	A	G
26894527	T	C
26898477	T	G
26898480	A	G
26898603	A	T
26898744	T	C
26899233	C	T
26900028	A	G
26901049	A	C
26901408	C	G
26901677	C	T
26902358	G	A
26903111	C	T
26903408	G	C
26904246	G	T
26904807	C	G
26905031	C	T
26905653	G	C
26906421	G	A
26906624	A	G
26907111	T	C
26909126	G	A
26909228	C	G
26909618	A	G
26909903	C	G
26911641	C	T
26911660	A	C
26913846	T	C
26913860	A	G
26914439	A	G
26914593	C	T
26914843	G	A
26915323	C	T
26915426	C	T
26915652	G	A
26916588	A	G
26917503	C	T
26920018	C	T
26921062	C	T
26923003	A	C
26924517	C	T
26927342	G	T
26927995	C	G
26928868	A	G
26929043	C	G
26931467	C	T
26931770	T	A
26932942	A	C
26938341	A	C
26938385	C	T
26939591	A	G
26939943	T	A
26940355	A	C
26941132	A	G
26941725	G	A
26941967	C	A
26943804	G	T
26944561	A	G
26945457	C	G
26947554	A	G
26948944	A	C
26948960	T	G
26949567	A	T
26949773	A	G
26950290	C	T
26950552	A	G
26956829	C	T
26957313	C	T
26958459	T	C
26959029	G	A
26959105	C	T
26959631	A	G
26960018	A	G
26960501	A	G
26960691	T	C
26960740	C	T
26960836	T	C
26963103	A	G
26964681	G	A
26965835	G	T
26967830	A	T
26968382	A	G
26968387	G	A
26969072	C	T
26969631	A	G
26970558	C	T
26971391	A	G
26971821	C	T
26971983	C	T
26973260	C	T
26975286	C	A
26975918	G	C
26976318	T	A
26977043	C	G
26978830	G	T
26979942	T	A
26982754	C	G
26983745	G	T
26984631	A	C
26984738	A	C
26984808	G	A
26984889	C	T
26984966	G	A
26985022	G	A
26985493	C	T
26985510	A	G
26986234	A	G
26989836	G	T
26990645	C	T
26991163	C	G
26991178	C	T
26992024	T	C
26993668	C	T
26994518	A	C
26997103	A	T
26997689	A	G
26998736	C	T
27003047	C	T
27003401	G	A
27004076	T	G
27004337	C	T
27005121	A	G
27005184	G	A
27006609	C	T
27006646	T	A
27009613	G	T
27011120	C	A
27011476	G	A
27015609	C	A
27016138	C	T
27018076	C	G
27019186	C	G
27019547	C	T
27020076	G	A
27020188	C	T
27021049	G	C
27023081	C	A
27023429	C	T
27023576	A	C
27023762	G	A
27023979	A	T
27025978	G	C
27029068	C	T
27029514	C	T
27030313	A	G
27034117	T	A
27034162	C	T
27034192	A	T
27034394	G	A
27035196	C	T
27035359	C	G
27035409	G	A
27035617	A	C
27035865	T	C
27035970	A	T
27036973	A	G
27038270	C	T
27039438	A	G
27040063	A	G
27040442	G	A
27040734	C	A
27041878	G	A
27042224	C	T
27042534	A	G
27042856	C	T
27042969	A	G
27043621	T	C
27044155	G	A
27044999	C	T
27045247	A	G
27045322	C	T
27045904	A	G
27047291	G	C
27048160	C	T
27051379	A	G
27054763	A	T
27056185	C	T
27056887	A	G
27057087	A	G
27058912	A	G
27061679	A	T
27061947	A	G
27062086	T	A
27062591	T	C
27063822	T	A
27064882	C	T
27064963	A	G
27065075	A	G
27066468	T	G
27066539	T	A
27066640	C	T
27067537	G	A
27068202	A	G
27068565	G	C
27070459	C	G
27070577	G	A
27071201	C	T
27071389	C	T
27071445	C	G
27071783	G	A
27072900	C	T
27073063	C	T
27079017	G	A
27079276	G	A
27079318	C	T
27079717	G	A
27081594	C	T
27081893	T	G
27082173	A	G
27082551	T	C
27083417	A	G
27084999	G	A
27085493	C	T
27086845	C	A
27087071	G	C
27087177	C	G
27088967	G	A
27089114	A	T
27089399	A	G
27091751	G	T
27092227	C	T
27092235	C	T
27092699	G	T
27092879	A	G
27093445	T	C
27093570	A	G
27094252	G	T
27094397	T	C
27094639	T	C
27094646	A	G
27094715	C	T
27095124	C	G
27095571	A	C
27096176	G	A
27096302	G	C
27097218	G	A
27097386	T	G
27097702	C	T
27100724	G	A
27101160	G	T
27101340	T	C
27102065	G	A
27102287	T	C
27102621	T	A
27102720	A	G
27103528	G	T
27103620	C	T
27104064	C	T
27104185	C	A
27104420	A	G
27104486	C	T
27105138	C	T
27105664	A	G
27106345	G	A
27106375	C	T
27106502	C	T
27106548	G	T
27108343	C	G
27108694	T	C
27110140	A	G
27110163	C	T
27110714	C	T
27112710	T	C
27112980	G	T
27113191	C	T
27114911	T	C
27115406	T	G
27116001	T	A
27116837	T	C
27117685	A	G
27119241	C	A
27119392	T	G
27120330	T	C
27120593	G	C
27120728	C	T
27121671	C	T
27121771	C	T
27121983	A	G
27122727	C	G
27123556	T	G
27125181	G	A
27125500	T	C
27126071	T	C
27126154	C	T
27128517	G	A
27128529	G	T
27128863	C	T
27128890	T	C
27129076	T	C
27129398	G	C
27131175	A	G
27131674	G	C
27131948	A	G
27132254	T	G
27132715	G	A
27133137	A	G
27133225	G	A
27133458	T	G
27133841	G	A
27135213	A	G
27135416	G	T
27135646	C	T
27135788	T	C
27135790	A	G
27136287	A	G
27136504	G	A
27136668	C	T
27136969	G	A
27136975	G	C
27137584	A	T
27137686	C	T
27139348	C	T
27139460	T	C
27139650	A	C
27140263	C	T
27140836	A	G
27140855	A	C
27141366	G	A
27141474	A	C
27145483	G	T
27146709	T	G
27147363	G	T
27147598	C	G
27147929	A	C
27148164	A	G
27149054	C	T
27149603	G	C
27151244	T	C
27154144	C	T
27154716	A	G
27154887	G	A
27155084	C	T
27155535	C	T
27155927	A	G
27156296	T	G
27156302	A	G
27156459	C	T
27157083	A	G
27157987	C	T
27158098	T	C
27159150	G	A
27159486	T	C
27162868	T	C
27165296	T	C
27165338	G	A
27169538	A	G
27170208	A	T
27175052	C	T
27178957	A	G
27179311	C	T
27186530	A	G
27190445	G	A
27198604	C	T
