# Supplementary material for: FastTagger: an efficient algorithm for genome-wide tag SNP selection using multi-marker linkage disequilibrium
Source: BMC Bioinformatics. 2010 Jan 29;11:66. doi: 10.1186/1471-2105-11-66 (PMC3098109; doi:10.1186/1471-2105-11-66)
Supplement: Additional file 1 — File "FastTagger.zip" contains the source codes and executables of the FastTagger program, both for Linux and Windows. Please read file "FastTagger.readme" on how to use the program. [file 1471-2105-11-66-S1.ZIP › ConvertData/genotypes_ENm010.7p15.2_HCB_monomorphic.txt]

26700295	G
26701318	G
26701339	T
26702473	C
26702935	G
26703006	A
26703067	G
26704621	G
26705229	G
26706114	A
26706172	T
26706727	T
26709232	A
26712068	C
26712069	A
26712331	C
26712332	T
26712784	C
26712804	C
26712807	A
26712847	A
26719274	C
26719971	T
26721571	G
26722186	G
26722461	A
26726157	T
26726160	C
26726653	C
26728868	G
26728960	C
26729551	G
26729882	C
26730280	T
26730901	T
26733088	A
26733694	T
26735908	G
26737172	T
26737189	T
26737385	A
26737469	G
26737553	A
26737694	C
26739814	A
26739838	A
26739853	A
26740144	C
26741660	T
26741704	T
26741932	A
26742617	G
26744782	G
26745922	T
26745957	C
26746414	T
26749305	A
26749324	G
26749600	T
26757260	T
26757669	G
26763853	A
26765244	G
26765381	G
26765579	T
26766775	T
26766778	T
26767742	T
26768426	A
26768450	A
26769144	A
26769882	A
26776423	T
26777726	C
26792120	A
26792147	A
26795028	A
26804256	G
26806905	G
26807526	T
26808050	A
26808347	A
26809036	C
26809232	A
26809595	C
26810470	A
26812455	C
26814528	T
26814618	C
26814765	T
26815814	G
26815932	T
26819980	T
26820262	C
26820385	T
26822564	A
26823786	C
26824873	C
26825212	T
26832036	A
26832947	C
26835699	A
26836963	T
26838280	G
26838505	T
26841700	A
26841896	T
26844636	T
26845672	G
26849473	G
26849695	G
26850717	T
26852039	T
26852256	G
26853051	A
26854266	T
26855313	T
26855435	C
26855778	C
26856063	T
26862353	G
26862592	A
26862598	A
26863186	C
26863728	G
26865685	A
26866291	T
26867151	T
26867542	G
26867604	G
26869254	G
26869275	C
26871274	T
26871357	C
26872548	A
26872946	A
26873784	C
26874716	C
26874849	G
26877060	A
26877586	T
26879986	T
26880928	C
26881178	C
26881296	A
26881364	A
26881677	T
26882150	A
26882316	A
26883527	G
26883539	T
26885889	A
26886029	C
26886094	C
26886951	A
26886991	A
26887296	T
26888410	A
26889079	C
26890781	T
26891399	T
26891546	T
26893000	G
26893131	T
26893205	G
26893787	G
26893843	T
26894501	C
26897009	A
26898385	C
26898590	T
26900309	C
26900696	T
26901034	A
26902798	T
26903578	C
26904253	G
26905505	C
26905663	A
26905980	G
26906350	T
26906642	C
26906823	G
26907102	T
26907400	G
26908539	T
26909133	C
26909647	A
26910127	T
26910536	T
26911328	T
26911365	G
26914679	C
26914923	G
26915349	C
26915548	G
26915974	C
26916015	G
26916652	A
26916855	T
26917013	A
26917241	T
26917539	A
26917970	C
26918372	C
26918766	C
26918950	C
26919152	G
26919326	C
26920046	C
26920086	T
26920260	T
26921077	G
26922086	G
26922858	C
26922995	A
26922999	A
26923001	A
26923709	T
26924483	C
26928767	C
26929215	C
26930651	T
26931619	G
26932096	A
26933041	T
26933341	G
26935872	A
26935875	T
26936586	C
26937357	C
26939360	C
26941653	G
26941724	T
26944807	A
26945467	C
26947691	C
26949735	C
26949857	T
26949858	T
26950128	T
26950178	C
26953048	C
26953788	C
26954088	G
26956615	A
26959213	C
26959983	C
26960041	C
26963080	C
26963184	A
26963409	A
26963603	A
26963928	A
26964195	T
26967235	T
26968400	G
26968701	G
26970495	G
26970509	C
26970757	A
26970796	C
26971373	G
26971649	C
26971848	G
26971881	C
26971887	A
26972184	T
26972638	C
26972887	C
26973041	A
26973103	T
26973317	T
26973350	C
26973461	T
26973548	T
26975235	C
26975271	A
26975559	A
26975586	T
26975631	C
26975736	C
26975809	G
26976103	T
26976104	T
26976163	T
26976249	G
26976473	A
26976769	A
26976832	T
26977325	C
26977937	A
26978616	A
26978765	T
26979725	C
26980469	T
26982466	G
26983565	C
26985326	A
26985335	A
26985413	G
26985739	G
26985814	A
26985998	A
26986036	T
26986368	A
26989708	G
26989784	A
26990649	T
26990725	T
26990774	G
26991419	C
26991889	G
26992068	A
26992121	C
26992649	A
26993404	A
26993418	C
26993845	G
26994045	T
26994942	A
26995039	A
26996615	G
26996997	G
26997063	G
26997507	G
26997819	G
26998060	C
26998362	T
26998756	G
26999180	G
26999183	T
26999224	A
26999255	G
27001111	C
27001309	C
27001596	C
27001640	A
27003495	A
27004880	G
27005140	A
27005212	G
27005257	G
27005492	G
27005497	C
27005624	C
27006300	C
27006386	A
27006450	C
27006497	C
27006613	T
27007309	A
27008836	T
27008850	C
27009312	T
27009563	A
27009941	T
27011210	C
27012154	T
27012244	A
27012404	T
27012576	T
27014233	C
27015698	T
27016099	T
27016906	C
27018002	G
27018643	G
27018785	A
27019528	T
27019540	A
27019597	G
27020186	G
27020189	T
27020295	G
27020424	T
27020956	G
27021909	A
27022112	A
27022727	C
27023397	C
27024064	G
27025770	A
27026492	G
27026582	A
27026603	T
27026762	T
27027435	G
27027569	A
27028623	A
27028655	C
27028810	C
27028932	C
27029153	G
27029432	T
27029498	G
27029598	G
27029613	T
27029808	C
27029834	C
27030421	G
27031682	G
27031704	G
27034348	G
27034540	T
27036147	T
27036373	A
27039959	G
27040409	G
27040536	A
27040581	T
27041186	T
27042337	G
27042526	C
27042827	T
27042879	C
27043569	G
27043713	C
27043890	T
27044573	T
27045113	C
27045125	T
27045132	C
27045204	G
27045237	G
27045505	G
27048892	C
27051326	T
27051409	T
27056392	A
27056505	C
27056694	G
27058112	A
27060373	G
27062091	T
27062309	T
27065189	G
27066883	T
27067120	C
27070482	A
27071546	A
27071720	C
27071807	T
27072328	C
27077071	A
27077111	C
27077209	G
27077438	A
27077478	G
27077808	T
27077833	G
27079776	C
27080616	C
27080645	G
27080986	C
27081843	A
27082000	G
27082568	G
27082671	G
27084261	G
27084658	G
27085281	G
27086882	A
27086901	G
27087292	C
27088057	A
27088303	C
27088307	C
27088365	C
27088488	G
27088663	T
27089274	G
27089664	T
27092592	C
27092624	C
27092947	C
27094052	A
27096874	T
27096930	G
27096960	C
27097929	A
27099668	T
27102054	T
27102828	T
27102893	T
27104672	C
27105016	G
27105687	C
27105878	A
27107572	A
27108194	C
27108298	T
27108305	G
27108593	T
27108626	G
27108705	T
27110655	T
27111211	A
27112985	T
27113350	C
27115881	T
27116715	C
27118695	A
27118834	T
27120681	A
27121764	T
27123208	G
27123472	C
27123849	C
27124268	T
27124413	T
27125899	T
27126421	T
27126722	G
27127276	A
27128418	C
27128973	G
27128985	C
27129049	C
27129671	T
27130332	A
27130819	C
27131080	G
27131170	G
27131566	C
27132906	C
27135206	C
27135395	C
27135880	A
27136218	T
27136297	T
27138947	T
27139958	T
27140271	G
27146757	C
27147819	C
27148131	A
27149604	T
27155712	A
27155895	T
27156174	A
27156320	G
27157039	C
27157202	A
27157325	G
27157819	A
27157890	A
27159605	T
27159657	A
27159667	A
27160277	A
27161524	A
27162673	C
27165046	T
27179312	T
