# Supplementary material for: FastTagger: an efficient algorithm for genome-wide tag SNP selection using multi-marker linkage disequilibrium
Source: BMC Bioinformatics. 2010 Jan 29;11:66. doi: 10.1186/1471-2105-11-66 (PMC3098109; doi:10.1186/1471-2105-11-66)
Supplement: Additional file 1 — File "FastTagger.zip" contains the source codes and executables of the FastTagger program, both for Linux and Windows. Please read file "FastTagger.readme" on how to use the program. [file 1471-2105-11-66-S1.ZIP › ConvertData/genotypes_ENm010.7p15.2_HCB_sample.txt]

NA18524
NA18526
NA18529
NA18532
NA18537
NA18540
NA18542
NA18545
NA18547
NA18550
NA18552
NA18555
NA18558
NA18561
NA18562
NA18563
NA18564
NA18566
NA18570
NA18571
NA18572
NA18573
NA18576
NA18577
NA18579
NA18582
NA18592
NA18593
NA18594
NA18603
NA18605
NA18608
NA18609
NA18611
NA18612
NA18620
NA18621
NA18622
NA18623
NA18624
NA18632
NA18633
NA18635
NA18636
NA18637
