# Supplementary material for: FastTagger: an efficient algorithm for genome-wide tag SNP selection using multi-marker linkage disequilibrium
Source: BMC Bioinformatics. 2010 Jan 29;11:66. doi: 10.1186/1471-2105-11-66 (PMC3098109; doi:10.1186/1471-2105-11-66)
Supplement: Additional file 1 — File "FastTagger.zip" contains the source codes and executables of the FastTagger program, both for Linux and Windows. Please read file "FastTagger.readme" on how to use the program. [file 1471-2105-11-66-S1.ZIP › ConvertData/source/global.h]

#pragma warning (disable:4996)

void Phased4ToMatrix(char* szphased_filename, char* szdata_prefix, double dmin_maf, char *szoutput_name);
void Phased2ToMatrix(char* szphased_filename, char* szdata_prefix, double dmin_maf, char *szoutput_name);

void Phased4ToMMTagger(char* szphased_hapmap_filename, char *szdata_prefix, double dmin_maf, char *szoutput_name);
void Phased2ToMMTagger(char* szphased_hapmap_filename, char *szdata_prefix, double dmin_maf, char *szoutput_name);

void Phased4ToMultiTag(char* szphased_hapmap_filename, char *szdata_prefix, double dmin_maf, char *szoutput_name);
void Phased2ToMultiTag(char* szphased_hapmap_filename, char *szdata_prefix, double dmin_maf, char *szoutput_name);

void VerifyMAF(char* szhaptype_filename, int noffset, char* szmaf_filename);
