# Supplementary material for: FastTagger: an efficient algorithm for genome-wide tag SNP selection using multi-marker linkage disequilibrium
Source: BMC Bioinformatics. 2010 Jan 29;11:66. doi: 10.1186/1471-2105-11-66 (PMC3098109; doi:10.1186/1471-2105-11-66)
Supplement: Additional file 1 — File "FastTagger.zip" contains the source codes and executables of the FastTagger program, both for Linux and Windows. Please read file "FastTagger.readme" on how to use the program. [file 1471-2105-11-66-S1.ZIP › ConvertData/source/main.cpp]

//#define _CRTDBG_MAP_ALLOC
#include <stdlib.h>
//#include <crtdbg.h>
#include <stdio.h>
#include <string.h>

#include "global.h"

int main(int argc, char *argv[])
{
	double dmin_maf;

	if(argc!=7)
	{
		printf("ConvertData phased_file data_prefix input_type min_maf output_type output_file\n");
		return 0;
	}

	dmin_maf = atof(argv[4]);
	if(dmin_maf<=0)
		dmin_maf = 0;
	if(dmin_maf>0.5)
		dmin_maf = 0.5;

	if(!strcmp(argv[3], "Phased4"))
	{
		if(!strcmp(argv[5], "Matrix"))
			Phased4ToMatrix(argv[1], argv[2], dmin_maf, argv[6]);
		else if(!strcmp(argv[5], "MMTagger"))
			Phased4ToMMTagger(argv[1], argv[2], dmin_maf, argv[6]);
		else if(!strcmp(argv[5], "MultiTag"))
			Phased4ToMultiTag(argv[1], argv[2], dmin_maf, argv[6]);
	}
	else if(!strcmp(argv[3], "Phased2"))
	{
		if(!strcmp(argv[5], "Matrix"))
			Phased2ToMatrix(argv[1], argv[2], dmin_maf, argv[6]);
		else if(!strcmp(argv[5], "MMTagger"))
			Phased2ToMMTagger(argv[1], argv[2], dmin_maf, argv[6]);
		else if(!strcmp(argv[5], "MultiTag"))
			Phased2ToMultiTag(argv[1], argv[2], dmin_maf, argv[6]);
	}
	else
		printf("Wrong input data type\n");


//	_CrtDumpMemoryLeaks();

	return 0;
}
