# Supplementary material for: FastTagger: an efficient algorithm for genome-wide tag SNP selection using multi-marker linkage disequilibrium
Source: BMC Bioinformatics. 2010 Jan 29;11:66. doi: 10.1186/1471-2105-11-66 (PMC3098109; doi:10.1186/1471-2105-11-66)
Supplement: Additional file 1 — File "FastTagger.zip" contains the source codes and executables of the FastTagger program, both for Linux and Windows. Please read file "FastTagger.readme" on how to use the program. [file 1471-2105-11-66-S1.ZIP › ConvertData/source/Makefile]

CC = g++
CFLAGS = -O3 -Wall
OBJECTS = main.o convert_data.o
TARGET = ConvertData

$(TARGET) : $(OBJECTS) Makefile
	$(CC) $(CFLAGS) $(OBJECTS) -o $(TARGET)

main.o: main.cpp global.h
	$(CC) -c $(CFLAGS) main.cpp

convert_data.o: convert_data.cpp global.h
	$(CC) -c $(CFLAGS) convert_data.cpp

clean :
	rm *.o
