# Supplementary material for: FastTagger: an efficient algorithm for genome-wide tag SNP selection using multi-marker linkage disequilibrium
Source: BMC Bioinformatics. 2010 Jan 29;11:66. doi: 10.1186/1471-2105-11-66 (PMC3098109; doi:10.1186/1471-2105-11-66)
Supplement: Additional file 2 — File "FastTagger-sup.xls" contains additional experiment results, and it is a Microsoft Excel file. [file 1471-2105-11-66-S2.XLS]

## Sheet: datasets
datasets	population	#SNPs	#Representative SNPs under different window size for merging
			50k	100k	200k	500k	1000k
ENm010	CEU	459	225	220	215	215	215
ENm013	CEU	731	199	186	178	178	178
ENm014	CEU	874	230	217	216	216	216
ENr112	CEU	868	333	322	318	318	318
ENr113	CEU	1035	291	287	286	286	286
ENr123	CEU	736	283	273	269	268	268
ENr131	CEU	955	365	360	360	360	360
ENr213	CEU	586	196	196	196	196	196
ENr232	CEU	446	210	209	209	209	209
ENr321	CEU	531	215	214	212	212	212
overall		7221	2547	2484	2459	2458	2458
ENm010	HCB	322	169	163	161	161	161
ENm013	HCB	650	196	186	185	185	185
ENm014	HCB	674	191	184	182	182	182
ENr112	HCB	872	297	294	293	293	293
ENr113	HCB	948	188	185	185	185	185
ENr123	HCB	450	239	237	236	236	236
ENr131	HCB	938	367	361	361	361	361
ENr213	HCB	466	168	166	166	166	166
ENr232	HCB	498	264	260	260	260	260
ENr321	HCB	612	251	250	250	250	250
overall		6430	2330	2286	2279	2279	2279
ENm010	JPT	316	159	152	149	149	149
ENm013	JPT	643	167	155	154	153	153
ENm014	JPT	582	181	175	175	175	175
ENr112	JPT	861	309	304	303	302	302
ENr113	JPT	872	189	184	184	184	184
ENr123	JPT	442	268	260	260	260	260
ENr131	JPT	909	339	334	333	333	333
ENr213	JPT	511	164	164	164	164	164
ENr232	JPT	476	236	234	234	234	234
ENr321	JPT	604	235	234	233	233	233
overall		6216	2247	2196	2189	2187	2187
ENm010	YRI	412	309	307	306	306	306
ENm013	YRI	800	381	368	365	365	365
ENm014	YRI	955	408	392	390	390	390
ENr112	YRI	1106	679	674	672	672	672
ENr113	YRI	1174	566	565	565	565	565
ENr123	YRI	451	288	285	284	284	284
ENr131	YRI	1008	566	560	560	560	560
ENr213	YRI	673	386	382	382	382	382
ENr232	YRI	567	411	405	405	405	405
ENr321	YRI	817	470	470	470	470	470
overall		7963	4464	4408	4399	4399	4399
chr1	JPT+HCB	149716	79918	78893	78620	78576	78573
chr2	JPT+HCB	169905	86816	85807	85576	85544	85543
chr3	JPT+HCB	135058	72113	71244	71000	70968	70968
chr19	JPT+HCB	28931	17945	17807	17772	17768	17768
chr21	JPT+HCB	28914	15720	15644	15624	15624	15624
chr22	JPT+HCB	26595	15680	15553	15519	15513	15513
overall		539119	293537	290231	289385	289267	289263

## Sheet: HCB
Dataset	min_r2	min_len		#tag SNPs						time (sec)						time (minutes)
				LRTag	Fast-COOC	MMTagger	Fast-1vsR	MultiTag		LRTag	Fast-COOC	MMTagger	Fast-1vsR	MultiTag		LRTag	Fast-COOC	MMTagger	Fast-1vsR	MultiTag
ENm010	0.95	1		138	140			139		0.105	0.011			8.853		0.00175	0.000183333			0.14755
ENm013	0.95	1		172	173			172		0.072	0.015			25.7		0.0012	0.00025			0.428333
ENm014	0.95	1		176	178			176		0.113	0.015			28.317		0.00188333	0.00025			0.47195
ENr112	0.95	1		255	257			256		0.095	0.021			62.186		0.00158333	0.00035			1.03643
ENr113	0.95	1		161	161			161		0.2	0.021			48.926		0.00333333	0.00035			0.815433
ENr123	0.95	1		207	208			207		0.039	0.012			16.835		0.00065	0.0002			0.280583
ENr131	0.95	1		335	336			337		0.091	0.024			154.447		0.00151667	0.0004			2.57412
ENr213	0.95	1		147	147			147		0.043	0.011			12.023		0.000716667	0.000183333			0.200383
ENr232	0.95	1		246	246			246		0.038	0.014			64.991		0.000633333	0.000233333			1.08318
ENr321	0.95	1		218	219			220		0.056	0.014			30.541		0.000933333	0.000233333			0.509017
overall				2055	2065			2061		0.852	0.158			452.819		0.0142	0.00263333			7.54698
ENm010	0.9	1		111	111			111		0.028	0.008			6.477		0.000466667	0.000133333			0.10795
ENm013	0.9	1		131	132			131		0.088	0.014			19.893		0.00146667	0.000233333			0.33155
ENm014	0.9	1		145	147			148		0.13	0.015			22.978		0.00216667	0.00025			0.382967
ENr112	0.9	1		172	174			175		0.154	0.022			37.045		0.00256667	0.000366667			0.617417
ENr113	0.9	1		132	132			133		0.296	0.022			37.228		0.00493333	0.000366667			0.620467
ENr123	0.9	1		163	163			163		0.042	0.011			11.766		0.0007	0.000183333			0.1961
ENr131	0.9	1		283	283			284		0.095	0.024			119.301		0.00158333	0.0004			1.98835
ENr213	0.9	1		119	119			119		0.056	0.011			7.704		0.000933333	0.000183333			0.1284
ENr232	0.9	1		207	207			207		0.039	0.014			46.046		0.00065	0.000233333			0.767433
ENr321	0.9	1		175	176			176		0.061	0.015			21.766		0.00101667	0.00025			0.362767
overall				1638	1644			1647		0.989	0.156			330.204		0.0164833	0.0026			5.5034
ENm010	0.8	1		85	85			87		0.041	0.009			4.145		0.000683333	0.00015			0.0690833
ENm013	0.8	1		94	94			95		0.126	0.015			13.09		0.0021	0.00025			0.218167
ENm014	0.8	1		108	110			112		0.151	0.015			17.607		0.00251667	0.00025			0.29345
ENr112	0.8	1		126	127			127		0.197	0.022			29.071		0.00328333	0.000366667			0.484517
ENr113	0.8	1		98	98			98		0.362	0.022			27.572		0.00603333	0.000366667			0.459533
ENr123	0.8	1		123	123			123		0.053	0.012			7.807		0.000883333	0.0002			0.130117
ENr131	0.8	1		242	242			242		0.123	0.024			91.084		0.00205	0.0004			1.51807
ENr213	0.8	1		91	91			91		0.087	0.011			5.444		0.00145	0.000183333			0.0907333
ENr232	0.8	1		167	167			167		0.04	0.014			33.567		0.000666667	0.000233333			0.55945
ENr321	0.8	1		131	131			132		0.085	0.015			15.577		0.00141667	0.00025			0.259617
overall				1265	1268			1274		1.265	0.159			244.964		0.0210833	0.00265			4.08273
ENm010	0.95	2			102	106	102	113			0.065	0.074	0.082	1000.33			0.00108333	0.00123333	0.00136667	16.6722
ENm013	0.95	2			105	110	105	116			0.085	0.084	0.106	1404.67			0.00141667	0.0014	0.00176667	23.4111
ENm014	0.95	2			118	123	119	132			0.078	0.075	0.103	2383.38			0.0013	0.00125	0.00171667	39.723
ENr112	0.95	2			142	143	142	150			0.255	0.269	0.328	3549.06			0.00425	0.00448333	0.00546667	59.151
ENr113	0.95	2			100	103	100	111			0.101	0.1	0.136	2197.33			0.00168333	0.00166667	0.00226667	36.6222
ENr123	0.95	2			142	140	142	151			0.13	0.132	0.156	1998.05			0.00216667	0.0022	0.0026	33.3008
ENr131	0.95	2			201	205	202	218			0.57	0.525	0.786	22739.5			0.0095	0.00875	0.0131	378.992
ENr213	0.95	2			94	96	94	106			0.056	0.066	0.069	828.505			0.000933333	0.0011	0.00115	13.8084
ENr232	0.95	2			164	164	165	179			0.39	0.367	0.555	14567.4			0.0065	0.00611667	0.00925	242.791
ENr321	0.95	2			137	138	137	148			0.164	0.2	0.214	2832.47			0.00273333	0.00333333	0.00356667	47.2079
overall					1305	1328	1308	1424			1.894	1.892	2.535	53500.8			0.0315667	0.0315333	0.04225	891.679
ENm010	0.9	2			80	84	80	84			0.066	0.107	0.094	404.681			0.0011	0.00178333	0.00156667	6.74468
ENm013	0.9	2			83	80	83	88			0.083	0.126	0.105	701.549			0.00138333	0.0021	0.00175	11.6925
ENm014	0.9	2			97	95	95	105			0.079	0.102	0.103	1411.94			0.00131667	0.0017	0.00171667	23.5324
ENr112	0.9	2			96	96	97	105			0.256	0.441	0.322	1545.33			0.00426667	0.00735	0.00536667	25.7554
ENr113	0.9	2			83	80	83	90			0.103	0.138	0.122	1269.63			0.00171667	0.0023	0.00203333	21.1604
ENr123	0.9	2			118	119	118	124			0.121	0.199	0.154	892.132			0.00201667	0.00331667	0.00256667	14.8689
ENr131	0.9	2			166	169	167	181			0.574	0.633	0.786	13599.7			0.00956667	0.01055	0.0131	226.662
ENr213	0.9	2			74	75	74	78			0.058	0.095	0.068	312.825			0.000966667	0.00158333	0.00113333	5.21375
ENr232	0.9	2			138	139	139	148			0.445	0.449	0.553	8103.56			0.00741667	0.00748333	0.00921667	135.059
ENr321	0.9	2			115	117	115	118			0.16	0.287	0.209	1554.71			0.00266667	0.00478333	0.00348333	25.9119
overall					1050	1054	1051	1121			1.945	2.577	2.516	29796.1			0.0324167	0.04295	0.0419333	496.601
ENm010	0.8	2			63	64	63	66			0.063	0.172	0.079	209.608			0.00105	0.00286667	0.00131667	3.49347
ENm013	0.8	2			58	55	58	63			0.086	0.21	0.105	287.42			0.00143333	0.0035	0.00175	4.79033
ENm014	0.8	2			72	71	72	81			0.078	0.162	0.101	599.974			0.0013	0.0027	0.00168333	9.99957
ENr112	0.8	2			67	68	68	67			0.254	0.703	0.317	644.274			0.00423333	0.0117167	0.00528333	10.7379
ENr113	0.8	2			60	61	61	61			0.1	0.226	0.121	611.248			0.00166667	0.00376667	0.00201667	10.1875
ENr123	0.8	2			79	83	79	87			0.117	0.329	0.15	386.463			0.00195	0.00548333	0.0025	6.44105
ENr131	0.8	2			127	129	129	136			0.592	0.857	0.785	6434.81			0.00986667	0.0142833	0.0130833	107.247
ENr213	0.8	2			56	58	56	64			0.06	0.171	0.066	196.846			0.001	0.00285	0.0011	3.28077
ENr232	0.8	2			108	108	110	116			0.4	0.565	0.549	4165.15			0.00666667	0.00941667	0.00915	69.4192
ENr321	0.8	2			78	82	78	82			0.158	0.405	0.208	721.891			0.00263333	0.00675	0.00346667	12.0315
overall					768	779	774	823			1.908	3.8	2.481	14257.7			0.0318	0.0633333	0.04135	237.628
ENm010	0.95	3			87	91	95				1.384	3.654	2.013				0.0230667	0.0609	0.03355
ENm013	0.95	3			79	80	96				1.69	4.006	2.398				0.0281667	0.0667667	0.0399667
ENm014	0.95	3			98	101	109				1.605	4.185	2.415				0.02675	0.06975	0.04025
ENr112	0.95	3			102	101	120				8.318	20.94	11.892				0.138633	0.349	0.1982
ENr113	0.95	3			79	82	94				1.994	4.737	2.854				0.0332333	0.07895	0.0475667
ENr123	0.95	3			107	114	130				2.836	7.341	4.119				0.0472667	0.12235	0.06865
ENr131	0.95	3			150	151	174				30.009	80.231	46.464				0.50015	1.33718	0.7744
ENr213	0.95	3			76	77	89				0.919	2.424	1.471				0.0153167	0.0404	0.0245167
ENr232	0.95	3			126	134	143				21.96	63.439	35.214				0.366	1.05732	0.5869
ENr321	0.95	3			99	103	120				4.558	13.306	6.82				0.0759667	0.221767	0.113667
overall					1003	1034	1170				75.273	204.263	115.66				1.25455	3.40438	1.92767
ENm010	0.9	3			66	71	76				1.336	3.676	1.911				0.0222667	0.0612667	0.03185
ENm013	0.9	3			65	69	72				1.665	4.09	2.315				0.02775	0.0681667	0.0385833
ENm014	0.9	3			81	80	88				1.582	4.245	2.362				0.0263667	0.07075	0.0393667
ENr112	0.9	3			75	77	84				7.868	21.441	11.227				0.131133	0.35735	0.187117
ENr113	0.9	3			68	70	75				1.923	4.862	2.742				0.03205	0.0810333	0.0457
ENr123	0.9	3			90	95	106				2.804	7.481	3.915				0.0467333	0.124683	0.06525
ENr131	0.9	3			126	138	150				29.7	80.618	46.034				0.495	1.34363	0.767233
ENr213	0.9	3			61	63	72				0.869	2.481	1.241				0.0144833	0.04135	0.0206833
ENr232	0.9	3			107	114	125				21.706	63.467	34.879				0.361767	1.05778	0.581317
ENr321	0.9	3			84	88	98				4.403	13.422	6.595				0.0733833	0.2237	0.109917
overall					823	865	946				73.856	205.783	113.221				1.23093	3.42972	1.88702
ENm010	0.8	3			54	60	61				1.243	3.813	1.737				0.0207167	0.06355	0.02895
ENm013	0.8	3			49	48	50				1.556	4.369	2.102				0.0259333	0.0728167	0.0350333
ENm014	0.8	3			59	63	64				1.49	4.338	2.355				0.0248333	0.0723	0.03925
ENr112	0.8	3			55	56	62				7.258	22.42	10.239				0.120967	0.373667	0.17065
ENr113	0.8	3			50	57	54				1.794	5.12	2.532				0.0299	0.0853333	0.0422
ENr123	0.8	3			66	74	73				2.524	7.721	3.558				0.0420667	0.128683	0.0593
ENr131	0.8	3			98	110	113				29.405	81.843	45.143				0.490083	1.36405	0.752383
ENr213	0.8	3			46	55	50				0.779	2.575	1.08				0.0129833	0.0429167	0.018
ENr232	0.8	3			90	92	96				22.22	63.788	34.076				0.370333	1.06313	0.567933
ENr321	0.8	3			60	65	67				4.113	13.775	6.106				0.06855	0.229583	0.101767
overall					627	680	690				72.382	209.762	108.928				1.20637	3.49603	1.81547
Note:
1. the running time of LRTag includes only tag SNP selection time, does not include r2 calculation time

## Sheet: JPT
Dataset	min_r2	min_len		#tag SNPs						time (sec)						time (minutes)
				LRTag	Fast-COOC	MMTagger	Fast-1vsR	MultiTag		LRTag	Fast-COOC	MMTagger	Fast-1vsR	MultiTag		LRTag	Fast-COOC	MMTagger	Fast-1vsR	MultiTag
ENm010	0.95	1		128	131			129		0.032	0.009			7.953		0.000533333	0.00015			0.13255
ENm013	0.95	1		139	139			140		0.092	0.014			18.775		0.00153333	0.000233333			0.312917
ENm014	0.95	1		175	175			175		0.067	0.012			20.754		0.00111667	0.0002			0.3459
ENr112	0.95	1		260	261			261		0.082	0.019			66.731		0.00136667	0.000316667			1.11218
ENr113	0.95	1		161	161			163		0.261	0.019			39.324		0.00435	0.000316667			0.6554
ENr123	0.95	1		245	245			245		0.025	0.011			23.78		0.000416667	0.000183333			0.396333
ENr131	0.95	1		312	313			312		0.084	0.022			131.635		0.0014	0.000366667			2.19392
ENr213	0.95	1		142	142			142		0.056	0.012			12.05		0.000933333	0.0002			0.200833
ENr232	0.95	1		220	220			220		0.039	0.012			48.459		0.00065	0.0002			0.80765
ENr321	0.95	1		208	209			209		0.052	0.014			27.999		0.000866667	0.000233333			0.46665
overall				1990	1996			1996		0.79	0.144			397.46		0.0131667	0.0024			6.62433
ENm010	0.9	1		107	108			107		0.028	0.009			5.867		0.000466667	0.00015			0.0977833
ENm013	0.9	1		116	116			116		0.106	0.015			14.884		0.00176667	0.00025			0.248067
ENm014	0.9	1		138	138			140		0.082	0.013			15.085		0.00136667	0.000216667			0.251417
ENr112	0.9	1		199	200			202		0.109	0.021			48.644		0.00181667	0.00035			0.810733
ENr113	0.9	1		124	125			127		0.344	0.02			25.978		0.00573333	0.000333333			0.432967
ENr123	0.9	1		192	192			192		0.035	0.011			14.173		0.000583333	0.000183333			0.236217
ENr131	0.9	1		268	269			269		0.095	0.023			100.621		0.00158333	0.000383333			1.67702
ENr213	0.9	1		120	120			120		0.066	0.012			9.974		0.0011	0.0002			0.166233
ENr232	0.9	1		187	187			187		0.053	0.014			37.819		0.000883333	0.000233333			0.630317
ENr321	0.9	1		178	178			178		0.061	0.014			22.367		0.00101667	0.000233333			0.372783
overall				1629	1633			1638		0.979	0.152			295.412		0.0163167	0.00253333			4.92353
ENm010	0.8	1		72	72			72		0.052	0.009			3.815		0.000866667	0.00015			0.0635833
ENm013	0.8	1		86	87			87		0.126	0.016			12.394		0.0021	0.000266667			0.206567
ENm014	0.8	1		103	104			104		0.109	0.013			10.857		0.00181667	0.000216667			0.18095
ENr112	0.8	1		136	139			140		0.13	0.021			34.824		0.00216667	0.00035			0.5804
ENr113	0.8	1		92	92			93		0.507	0.02			19.972		0.00845	0.000333333			0.332867
ENr123	0.8	1		142	143			143		0.042	0.012			8.344		0.0007	0.0002			0.139067
ENr131	0.8	1		227	228			227		0.109	0.023			81.787		0.00181667	0.000383333			1.36312
ENr213	0.8	1		99	99			100		0.082	0.012			7.131		0.00136667	0.0002			0.11885
ENr232	0.8	1		155	155			155		0.052	0.013			30.247		0.000866667	0.000216667			0.504117
ENr321	0.8	1		130	131			133		0.084	0.015			15.514		0.0014	0.00025			0.258567
overall				1242	1250			1254		1.293	0.154			224.885		0.02155	0.00256667			3.74808
ENm010	0.95	2			94	97	94	96			0.064	0.072	0.084	738.156			0.00106667	0.0012	0.0014	12.3026
ENm013	0.95	2			87	87	87	94			0.057	0.06	0.069	870.344			0.00095	0.001	0.00115	14.5057
ENm014	0.95	2			109	110	110	125			0.061	0.058	0.081	1439.08			0.00101667	0.000966667	0.00135	23.9846
ENr112	0.95	2			131	138	132	144			0.302	0.315	0.383	4112.64			0.00503333	0.00525	0.00638333	68.5441
ENr113	0.95	2			95	103	97	110			0.094	0.098	0.116	1916.82			0.00156667	0.00163333	0.00193333	31.947
ENr123	0.95	2			165	166	165	180			0.172	0.145	0.199	3133.93			0.00286667	0.00241667	0.00331667	52.2322
ENr131	0.95	2			189	191	190	209			0.529	0.475	0.735	19441.6			0.00881667	0.00791667	0.01225	324.027
ENr213	0.95	2			94	94	94	103			0.053	0.06	0.066	635.964			0.000883333	0.001	0.0011	10.5994
ENr232	0.95	2			144	145	144	155			0.26	0.243	0.366	8284			0.00433333	0.00405	0.0061	138.067
ENr321	0.95	2			126	127	127	133			0.127	0.138	0.164	2047.98			0.00211667	0.0023	0.00273333	34.133
overall					1234	1258	1240	1349			1.719	1.664	2.263	42620.6			0.02865	0.0277333	0.0377167	710.343
ENm010	0.9	2			72	79	72	76			0.077	0.091	0.08	325.062			0.00128333	0.00151667	0.00133333	5.4177
ENm013	0.9	2			69	69	69	75			0.059	0.084	0.071	525.76			0.000983333	0.0014	0.00118333	8.76267
ENm014	0.9	2			93	88	93	98			0.061	0.093	0.08	701.939			0.00101667	0.00155	0.00133333	11.699
ENr112	0.9	2			97	99	100	106			0.299	0.455	0.377	1842.18			0.00498333	0.00758333	0.00628333	30.7031
ENr113	0.9	2			73	73	73	80			0.094	0.151	0.119	760.501			0.00156667	0.00251667	0.00198333	12.675
ENr123	0.9	2			133	134	133	140			0.151	0.215	0.198	1238.07			0.00251667	0.00358333	0.0033	20.6344
ENr131	0.9	2			157	160	159	168			0.531	0.559	0.726	11023.1			0.00885	0.00931667	0.0121	183.719
ENr213	0.9	2			80	75	80	85			0.052	0.082	0.066	456.884			0.000866667	0.00136667	0.0011	7.61473
ENr232	0.9	2			121	124	122	130			0.261	0.295	0.36	5216.86			0.00435	0.00491667	0.006	86.9476
ENr321	0.9	2			103	106	103	112			0.127	0.184	0.163	1357.59			0.00211667	0.00306667	0.00271667	22.6266
overall					998	1007	1004	1070			1.712	2.209	2.24	23448			0.0285333	0.0368167	0.0373333	390.8
ENm010	0.8	2			50	57	50	53			0.064	0.154	0.078	159.869			0.00106667	0.00256667	0.0013	2.66448
ENm013	0.8	2			53	54	53	62			0.057	0.127	0.069	256.127			0.00095	0.00211667	0.00115	4.26878
ENm014	0.8	2			64	66	64	69			0.06	0.183	0.079	307.249			0.001	0.00305	0.00131667	5.12082
ENr112	0.8	2			70	72	72	71			0.302	0.709	0.373	717.476			0.00503333	0.0118167	0.00621667	11.9579
ENr113	0.8	2			54	54	54	57			0.092	0.255	0.113	338.72			0.00153333	0.00425	0.00188333	5.64533
ENr123	0.8	2			101	98	102	102			0.148	0.557	0.194	453.278			0.00246667	0.00928333	0.00323333	7.55463
ENr131	0.8	2			128	126	130	135			0.532	0.69	0.725	5863			0.00886667	0.0115	0.0120833	97.7167
ENr213	0.8	2			60	61	61	66			0.053	0.119	0.065	224.895			0.000883333	0.00198333	0.00108333	3.74825
ENr232	0.8	2			97	97	97	103			0.258	0.362	0.359	3162.28			0.0043	0.00603333	0.00598333	52.7046
ENr321	0.8	2			80	76	80	82			0.127	0.297	0.161	688.177			0.00211667	0.00495	0.00268333	11.4696
overall					757	761	763	800			1.693	3.453	2.216	12171.1			0.0282167	0.05755	0.0369333	202.851
ENm010	0.95	3			76	79	90				1.459	3.648	2.112				0.0243167	0.0608	0.0352
ENm013	0.95	3			70	72	79				0.855	1.947	1.203				0.01425	0.03245	0.02005
ENm014	0.95	3			90	90	103				1.131	3.125	1.698				0.01885	0.0520833	0.0283
ENr112	0.95	3			96	99	112				10.396	25.469	14.873				0.173267	0.424483	0.247883
ENr113	0.95	3			77	81	92				1.916	4.523	2.712				0.0319333	0.0753833	0.0452
ENr123	0.95	3			126	136	155				4.154	10.617	6.081				0.0692333	0.17695	0.10135
ENr131	0.95	3			139	143	166				27.429	71.226	42.628				0.45715	1.1871	0.710467
ENr213	0.95	3			76	80	89				0.864	2.241	1.254				0.0144	0.03735	0.0209
ENr232	0.95	3			113	119	133				12.036	33.536	19.111				0.2006	0.558933	0.318517
ENr321	0.95	3			95	103	110				3.09	8.017	4.478				0.0515	0.133617	0.0746333
overall					958	1002	1129				63.33	164.349	96.15				1.0555	2.73915	1.6025
ENm010	0.9	3			56	59	68				1.434	3.72	2.128				0.0239	0.062	0.0354667
ENm013	0.9	3			59	64	67				0.826	1.985	1.143				0.0137667	0.0330833	0.01905
ENm014	0.9	3			73	77	81				1.128	3.231	1.629				0.0188	0.05385	0.02715
ENr112	0.9	3			66	70	89				10.18	26.22	14.305				0.169667	0.437	0.238417
ENr113	0.9	3			63	66	68				1.827	4.647	2.554				0.03045	0.07745	0.0425667
ENr123	0.9	3			102	106	121				4.141	10.946	5.899				0.0690167	0.182433	0.0983167
ENr131	0.9	3			122	131	140				27.319	71.504	42.39				0.455317	1.19173	0.7065
ENr213	0.9	3			64	70	67				0.833	2.262	1.224				0.0138833	0.0377	0.0204
ENr232	0.9	3			102	101	113				12.021	33.65	18.921				0.20035	0.560833	0.31535
ENr321	0.9	3			78	79	91				3.583	8.2	4.946				0.0597167	0.136667	0.0824333
overall					785	823	905				63.292	166.365	95.139				1.05487	2.77275	1.58565
ENm010	0.8	3			40	47	48				1.343	3.824	1.909				0.0223833	0.0637333	0.0318167
ENm013	0.8	3			41	44	49				0.787	2.146	1.063				0.0131167	0.0357667	0.0177167
ENm014	0.8	3			50	55	59				0.983	3.317	1.447				0.0163833	0.0552833	0.0241167
ENr112	0.8	3			52	55	59				9.582	27.354	13.278				0.1597	0.4559	0.2213
ENr113	0.8	3			44	48	52				1.674	4.85	2.303				0.0279	0.0808333	0.0383833
ENr123	0.8	3			76	80	92				3.759	11.391	5.319				0.06265	0.18985	0.08865
ENr131	0.8	3			90	91	109				27.096	72.198	41.556				0.4516	1.2033	0.6926
ENr213	0.8	3			53	57	58				0.778	2.334	1.13				0.0129667	0.0389	0.0188333
ENr232	0.8	3			75	82	86				11.773	33.901	18.638				0.196217	0.565017	0.310633
ENr321	0.8	3			58	65	67				2.89	8.472	4.076				0.0481667	0.1412	0.0679333
overall					579	624	679				60.665	169.787	90.719				1.01108	2.82978	1.51198

## Sheet: CEU
Dataset	min_r2	min_len		#tag SNPs						time (sec)						time (minutes)
				LRTag	Fast-COOC	MMTagger	Fast-1vsR	MultiTag		LRTag	Fast-COOC	MMTagger	Fast-1vsR	MultiTag		LRTag	Fast-COOC	MMTagger	Fast-1vsR	MultiTag
ENm010	0.95	1		192	194			193		0.032	0.015			32.847		0.000533333	0.00025			0.54745
ENm013	0.95	1		147	151			147		0.112	0.019			28.434		0.00186667	0.000316667			0.4739
ENm014	0.95	1		196	197			196		0.162	0.023			56.798		0.0027	0.000383333			0.946633
ENr112	0.95	1		269	272			270		0.074	0.024			96.212		0.00123333	0.0004			1.60353
ENr113	0.95	1		248	248			250		0.284	0.029			114.838		0.00473333	0.000483333			1.91397
ENr123	0.95	1		225	230			228		0.07	0.02			56.845		0.00116667	0.000333333			0.947417
ENr131	0.95	1		322	322			322		0.086	0.028			160.307		0.00143333	0.000466667			2.67178
ENr213	0.95	1		175	175			175		0.063	0.015			26.387		0.00105	0.00025			0.439783
ENr232	0.95	1		177	177			177		0.038	0.013			27.534		0.000633333	0.000216667			0.4589
ENr321	0.95	1		176	178			178		0.054	0.015			23.317		0.0009	0.00025			0.388617
overall				2127	2144			2136		0.975	0.201			623.519		0.01625	0.00335			10.392
ENm010	0.9	1		150	151			151		0.042	0.014			22.745		0.0007	0.000233333			0.379083
ENm013	0.9	1		123	126			124		0.126	0.019			25.238		0.0021	0.000316667			0.420633
ENm014	0.9	1		172	174			173		0.173	0.024			52.36		0.00288333	0.0004			0.872667
ENr112	0.9	1		203	206			204		0.112	0.024			62.169		0.00186667	0.0004			1.03615
ENr113	0.9	1		191	192			192		0.292	0.029			83.603		0.00486667	0.000483333			1.39338
ENr123	0.9	1		177	180			178		0.09	0.023			40.049		0.0015	0.000383333			0.667483
ENr131	0.9	1		257	259			260		0.104	0.028			110.713		0.00173333	0.000466667			1.84522
ENr213	0.9	1		146	146			146		0.075	0.016			20.83		0.00125	0.000266667			0.347167
ENr232	0.9	1		145	145			146		0.049	0.014			19.866		0.000816667	0.000233333			0.3311
ENr321	0.9	1		139	142			142		0.067	0.015			17.385		0.00111667	0.00025			0.28975
overall				1703	1721			1716		1.13	0.206			454.958		0.0188333	0.00343333			7.58263
ENm010	0.8	1		120	120			120		0.05	0.019			16.622		0.000833333	0.000316667			0.277033
ENm013	0.8	1		86	91			94		0.177	0.02			17.767		0.00295	0.000333333			0.296117
ENm014	0.8	1		134	135			134		0.185	0.024			40.554		0.00308333	0.0004			0.6759
ENr112	0.8	1		148	153			155		0.185	0.025			40.763		0.00308333	0.000416667			0.679383
ENr113	0.8	1		133	136			137		0.511	0.03			55.605		0.00851667	0.0005			0.92675
ENr123	0.8	1		136	139			137		0.107	0.021			30.245		0.00178333	0.00035			0.504083
ENr131	0.8	1		191	193			194		0.126	0.028			82.948		0.0021	0.000466667			1.38247
ENr213	0.8	1		105	106			105		0.106	0.016			14.24		0.00176667	0.000266667			0.237333
ENr232	0.8	1		111	111			112		0.1	0.014			12.832		0.00166667	0.000233333			0.213867
ENr321	0.8	1		110	112			112		0.079	0.015			13.164		0.00131667	0.00025			0.2194
overall				1274	1296			1300		1.626	0.212			324.74		0.0271	0.00353333			5.41233
ENm010	0.95	2			116	117	117	127			0.181	0.204	0.235	3725.5			0.00301667	0.0034	0.00391667	62.0917
ENm013	0.95	2			92	92	92	96			0.106	0.093	0.111	946.53			0.00176667	0.00155	0.00185	15.7755
ENm014	0.95	2			123	122	123	131			0.135	0.141	0.171	3512.91			0.00225	0.00235	0.00285	58.5485
ENr112	0.95	2			141	141	142	157			0.393	0.422	0.499	6475.39			0.00655	0.00703333	0.00831667	107.923
ENr113	0.95	2			145	149	147	156			0.329	0.364	0.419	8269.24			0.00548333	0.00606667	0.00698333	137.821
ENr123	0.95	2			124	123	126	132			0.224	0.244	0.271	2635.61			0.00373333	0.00406667	0.00451667	43.9269
ENr131	0.95	2			182	183	182	199			0.553	0.577	0.724	16937.3			0.00921667	0.00961667	0.0120667	282.289
ENr213	0.95	2			112	106	115	114			0.095	0.111	0.117	1502.49			0.00158333	0.00185	0.00195	25.0416
ENr232	0.95	2			132	135	132	138			0.139	0.177	0.186	4130.08			0.00231667	0.00295	0.0031	68.8346
ENr321	0.95	2			115	114	115	121			0.1	0.155	0.125	1500.67			0.00166667	0.00258333	0.00208333	25.0112
overall					1282	1282	1291	1371			2.255	2.488	2.858	49635.8			0.0375833	0.0414667	0.0476333	827.263
ENm010	0.9	2			95	92	95	100			0.181	0.271	0.232	2108.31			0.00301667	0.00451667	0.00386667	35.1386
ENm013	0.9	2			75	73	75	76			0.094	0.127	0.111	588.078			0.00156667	0.00211667	0.00185	9.8013
ENm014	0.9	2			105	100	107	111			0.137	0.173	0.172	2289.04			0.00228333	0.00288333	0.00286667	38.1506
ENr112	0.9	2			111	109	111	118			0.391	0.576	0.497	3238.63			0.00651667	0.0096	0.00828333	53.9772
ENr113	0.9	2			114	111	114	122			0.329	0.502	0.478	4382.4			0.00548333	0.00836667	0.00796667	73.0401
ENr123	0.9	2			94	99	95	107			0.221	0.376	0.268	1382.91			0.00368333	0.00626667	0.00446667	23.0484
ENr131	0.9	2			150	149	150	157			0.548	0.741	0.719	8382.16			0.00913333	0.01235	0.0119833	139.703
ENr213	0.9	2			88	86	89	92			0.095	0.153	0.116	837.814			0.00158333	0.00255	0.00193333	13.9636
ENr232	0.9	2			108	110	108	115			0.139	0.26	0.181	2224.15			0.00231667	0.00433333	0.00301667	37.0692
ENr321	0.9	2			90	92	91	98			0.099	0.199	0.126	872.829			0.00165	0.00331667	0.0021	14.5471
overall					1030	1021	1035	1096			2.234	3.378	2.9	26306.3			0.0372333	0.0563	0.0483333	438.439
ENm010	0.8	2			68	72	68	75			0.18	0.389	0.229	988.109			0.003	0.00648333	0.00381667	16.4685
ENm013	0.8	2			52	52	54	57			0.094	0.206	0.11	266.493			0.00156667	0.00343333	0.00183333	4.44155
ENm014	0.8	2			78	78	78	80			0.136	0.247	0.171	1158.56			0.00226667	0.00411667	0.00285	19.3093
ENr112	0.8	2			82	85	81	87			0.38	0.935	0.482	1424.44			0.00633333	0.0155833	0.00803333	23.7406
ENr113	0.8	2			74	73	75	75			0.321	0.931	0.402	1578.37			0.00535	0.0155167	0.0067	26.3061
ENr123	0.8	2			73	72	73	77			0.219	0.549	0.267	761.403			0.00365	0.00915	0.00445	12.6901
ENr131	0.8	2			106	112	110	115			0.554	1.043	0.711	3987.1			0.00923333	0.0173833	0.01185	66.4516
ENr213	0.8	2			66	64	67	66			0.094	0.234	0.117	450.436			0.00156667	0.0039	0.00195	7.50727
ENr232	0.8	2			82	85	82	89			0.136	0.349	0.177	1059.78			0.00226667	0.00581667	0.00295	17.663
ENr321	0.8	2			66	70	70	73			0.096	0.305	0.119	450.24			0.0016	0.00508333	0.00198333	7.504
overall					747	763	758	794			2.21	5.188	2.785	12124.9			0.0368333	0.0864667	0.0464167	202.082
ENm010	0.95	3			95	97	107				6.468	19.989	9.24				0.1078	0.33315	0.154
ENm013	0.95	3			66	66	79				1.567	3.156	2.1				0.0261167	0.0526	0.035
ENm014	0.95	3			103	102	111				3.124	8.55	4.426				0.0520667	0.1425	0.0737667
ENr112	0.95	3			104	107	128				14.954	41.664	21.172				0.249233	0.6944	0.352867
ENr113	0.95	3			110	112	133				11.726	33.924	16.44				0.195433	0.5654	0.274
ENr123	0.95	3			88	95	103				5.997	14.267	8.052				0.09995	0.237783	0.1342
ENr131	0.95	3			134	148	165				25.15	74.534	37.893				0.419167	1.24223	0.63155
ENr213	0.95	3			79	87	95				1.932	5.766	2.727				0.0322	0.0961	0.04545
ENr232	0.95	3			105	112	124				4.06	13.551	6.186				0.0676667	0.22585	0.1031
ENr321	0.95	3			88	91	106				1.966	5.886	2.768				0.0327667	0.0981	0.0461333
overall					972	1017	1151				76.944	221.287	111.004				1.2824	3.68812	1.85007
ENm010	0.9	3			74	79	85				6.257	20.188	9.003				0.104283	0.336467	0.15005
ENm013	0.9	3			58	58	67				1.511	3.263	1.986				0.0251833	0.0543833	0.0331
ENm014	0.9	3			87	85	96				3.032	8.645	4.332				0.0505333	0.144083	0.0722
ENr112	0.9	3			83	81	97				14.586	42.253	20.601				0.2431	0.704217	0.34335
ENr113	0.9	3			80	81	100				11.413	34.705	15.819				0.190217	0.578417	0.26365
ENr123	0.9	3			77	80	88				5.626	14.702	7.431				0.0937667	0.245033	0.12385
ENr131	0.9	3			110	116	131				24.71	75.103	36.843				0.411833	1.25172	0.61405
ENr213	0.9	3			70	72	81				1.879	5.837	2.607				0.0313167	0.0972833	0.04345
ENr232	0.9	3			89	97	101				3.924	13.603	5.972				0.0654	0.226717	0.0995333
ENr321	0.9	3			77	77	84				1.851	5.956	2.616				0.03085	0.0992667	0.0436
overall					805	826	930				74.789	224.255	107.21				1.24648	3.73758	1.78683
ENm010	0.8	3			59	62	62				6.035	20.575	8.603				0.100583	0.342917	0.143383
ENm013	0.8	3			46	48	45				1.397	3.438	1.796				0.0232833	0.0573	0.0299333
ENm014	0.8	3			67	75	69				3.289	8.89	4.119				0.0548167	0.148167	0.06865
ENr112	0.8	3			62	68	73				13.555	43.305	18.917				0.225917	0.72175	0.315283
ENr113	0.8	3			59	59	65				10.251	36.459	14.076				0.17085	0.60765	0.2346
ENr123	0.8	3			62	66	68				5.2	15.279	6.773				0.0866667	0.25465	0.112883
ENr131	0.8	3			85	87	94				23.784	76.472	35.468				0.3964	1.27453	0.591133
ENr213	0.8	3			53	56	59				1.748	6.019	2.407				0.0291333	0.100317	0.0401167
ENr232	0.8	3			69	78	76				3.642	13.761	5.545				0.0607	0.22935	0.0924167
ENr321	0.8	3			56	62	65				1.64	6.088	2.324				0.0273333	0.101467	0.0387333
overall					618	661	676				70.541	230.286	100.028				1.17568	3.8381	1.66713

## Sheet: YRI
Dataset	min_r2	min_len		#tag SNPs						time (sec)						time (minutes)
				LRTag	Fast-COOC	MMTagger	Fast-1vsR	MultiTag		LRTag	Fast-COOC	MMTagger	Fast-1vsR	MultiTag		LRTag	Fast-COOC	MMTagger	Fast-1vsR	MultiTag
ENm010	0.95	1		283	283			283		0.022	0.014			74.401		0.000366667	0.000233333			1.24002
ENm013	0.95	1		346	348			346		0.057	0.024			132.283		0.00095	0.0004			2.20472
ENm014	0.95	1		369	371			369		0.085	0.028			192.72		0.00141667	0.000466667			3.212
ENr112	0.95	1		606	609			607		0.054	0.038			576.415		0.0009	0.000633333			9.60692
ENr113	0.95	1		528	528			528		0.081	0.037			482.558		0.00135	0.000616667			8.04263
ENr123	0.95	1		263	264			263		0.025	0.014			42.637		0.000416667	0.000233333			0.710617
ENr131	0.95	1		531	531			531		0.063	0.033			412.998		0.00105	0.00055			6.8833
ENr213	0.95	1		355	355			356		0.045	0.021			114.727		0.00075	0.00035			1.91212
ENr232	0.95	1		393	393			393		0.028	0.02			225.682		0.000466667	0.000333333			3.76137
ENr321	0.95	1		433	433			433		0.041	0.025			240.71		0.000683333	0.000416667			4.01183
overall				4107	4115			4109		0.501	0.254			2495.13		0.00835	0.00423333			41.5855
ENm010	0.9	1		252	252			252		0.02	0.014			60.291		0.000333333	0.000233333			1.00485
ENm013	0.9	1		292	293			295		0.064	0.023			99.787		0.00106667	0.000383333			1.66312
ENm014	0.9	1		304	306			306		0.086	0.029			152.404		0.00143333	0.000483333			2.54007
ENr112	0.9	1		516	520			519		0.063	0.039			423.356		0.00105	0.00065			7.05593
ENr113	0.9	1		450	450			450		0.091	0.038			369.247		0.00151667	0.000633333			6.15412
ENr123	0.9	1		222	223			222		0.027	0.014			30.179		0.00045	0.000233333			0.502983
ENr131	0.9	1		481	481			481		0.069	0.033			337.607		0.00115	0.00055			5.62678
ENr213	0.9	1		310	310			310		0.047	0.021			89.292		0.000783333	0.00035			1.4882
ENr232	0.9	1		355	355			355		0.033	0.022			186.745		0.00055	0.000366667			3.11242
ENr321	0.9	1		389	389			389		0.045	0.027			198.46		0.00075	0.00045			3.30767
overall				3571	3579			3579		0.545	0.26			1947.37		0.00908333	0.00433333			32.4561
ENm010	0.8	1		208	209			210		0.024	0.014			43.67		0.0004	0.000233333			0.727833
ENm013	0.8	1		205	206			205		0.083	0.025			62.208		0.00138333	0.000416667			1.0368
ENm014	0.8	1		236	236			236		0.105	0.028			107.974		0.00175	0.000466667			1.79957
ENr112	0.8	1		376	377			378		0.088	0.04			240.868		0.00146667	0.000666667			4.01447
ENr113	0.8	1		353	355			357		0.106	0.038			264.855		0.00176667	0.000633333			4.41425
ENr123	0.8	1		169	170			171		0.038	0.014			18.785		0.000633333	0.000233333			0.313083
ENr131	0.8	1		408	408			409		0.077	0.034			251.591		0.00128333	0.000566667			4.19318
ENr213	0.8	1		259	260			260		0.056	0.024			65.27		0.000933333	0.0004			1.08783
ENr232	0.8	1		311	312			312		0.041	0.02			144.171		0.000683333	0.000333333			2.40285
ENr321	0.8	1		315	316			317		0.054	0.026			148.269		0.0009	0.000433333			2.47115
overall				2840	2849			2855		0.672	0.263			1347.66		0.0112	0.00438333			22.461
ENm010	0.95	2			211	213	210	221			0.387	0.434	0.544	22749.6			0.00645	0.00723333	0.00906667	379.159
ENm013	0.95	2			199	200	200	221			0.505	0.499	0.663	18401.6			0.00841667	0.00831667	0.01105	306.694
ENm014	0.95	2			221	226	222	237			0.639	0.644	0.863	29434.8			0.01065	0.0107333	0.0143833	490.58
ENr112	0.95	2			320	338	321	346			2.746	2.854	3.643	29237.1			0.0457667	0.0475667	0.0607167	487.286
ENr113	0.95	2			308	314	313	340			1.815	1.859	2.459	33783.7			0.03025	0.0309833	0.0409833	563.062
ENr123	0.95	2			173	177	174	182			0.221	0.249	0.284	1596.14			0.00368333	0.00415	0.00473333	26.6024
ENr131	0.95	2			352	355	352	374			1.789	1.863	2.489	43943.9			0.0298167	0.03105	0.0414833	732.398
ENr213	0.95	2			231	232	231	256			0.529	0.571	0.726	8085.28			0.00881667	0.00951667	0.0121	134.755
ENr232	0.95	2			287	286	285	298			1.18	1.204	1.672	29277.4			0.0196667	0.0200667	0.0278667	487.957
ENr321	0.95	2			273	277	271	295			1.04	1.127	1.378	17838.7			0.0173333	0.0187833	0.0229667	297.311
overall					2575	2618	2579	2770			10.851	11.304	14.721	234348			0.18085	0.1884	0.24535	3905.8
ENm010	0.9	2			186	185	186	194			0.391	0.474	0.53	5197.59			0.00651667	0.0079	0.00883333	86.6265
ENm013	0.9	2			154	155	155	173			0.504	0.604	0.662	2807.33			0.0084	0.0100667	0.0110333	46.7889
ENm014	0.9	2			179	183	179	194			0.642	0.765	0.865	5877.6			0.0107	0.01275	0.0144167	97.9599
ENr112	0.9	2			259	261	257	271			2.751	3.333	3.625	16458.3			0.04585	0.05555	0.0604167	274.305
ENr113	0.9	2			266	268	263	277			1.824	2.076	2.457	19934.1			0.0304	0.0346	0.04095	332.235
ENr123	0.9	2			142	147	143	152			0.22	0.303	0.322	882.09			0.00366667	0.00505	0.00536667	14.7015
ENr131	0.9	2			305	309	306	332			1.785	2.027	2.478	28888.7			0.02975	0.0337833	0.0413	481.478
ENr213	0.9	2			199	203	200	221			0.618	0.672	0.716	5250.14			0.0103	0.0112	0.0119333	87.5023
ENr232	0.9	2			250	253	249	264			1.179	1.281	1.666	20914.9			0.01965	0.02135	0.0277667	348.582
ENr321	0.9	2			226	229	227	236			1.038	1.227	1.38	10747			0.0173	0.02045	0.023	179.117
overall					2166	2193	2165	2314			10.952	12.762	14.701	116958			0.182533	0.2127	0.245017	1949.3
ENm010	0.8	2			136	138	135	143			0.387	0.585	0.526	2335.13			0.00645	0.00975	0.00876667	38.9188
ENm013	0.8	2			115	115	118	120			0.502	0.911	0.651	1079.32			0.00836667	0.0151833	0.01085	17.9886
ENm014	0.8	2			126	125	129	136			0.697	1.012	0.859	2583			0.0116167	0.0168667	0.0143167	43.05
ENr112	0.8	2			171	177	175	190			2.75	4.459	3.614	5730.44			0.0458333	0.0743167	0.0602333	95.5073
ENr113	0.8	2			184	182	187	195			1.814	2.561	2.456	8905.18			0.0302333	0.0426833	0.0409333	148.42
ENr123	0.8	2			99	103	99	102			0.221	0.444	0.284	289.23			0.00368333	0.0074	0.00473333	4.8205
ENr131	0.8	2			233	231	235	244			1.794	2.323	2.472	12475.5			0.0299	0.0387167	0.0412	207.924
ENr213	0.8	2			156	152	156	160			0.527	0.837	0.715	2030.53			0.00878333	0.01395	0.0119167	33.8421
ENr232	0.8	2			208	211	208	216			1.171	1.418	1.664	11289.6			0.0195167	0.0236333	0.0277333	188.161
ENr321	0.8	2			180	181	180	187			1.031	1.51	1.379	4903.29			0.0171833	0.0251667	0.0229833	81.7215
overall					1608	1615	1622	1693			10.894	16.06	14.62	51621.2			0.181567	0.267667	0.243667	860.354
ENm010	0.95	3			164	167	182				16.746	57.252	25.855				0.2791	0.9542	0.430917
ENm013	0.95	3			142	146	170				21.065	59.139	29.958				0.351083	0.98565	0.4993
ENm014	0.95	3			155	167	182				30.961	93.379	46.178				0.516017	1.55632	0.769633
ENr112	0.95	3			198	212	254				203.181	628.583	294.135				3.38635	10.4764	4.90225
ENr113	0.95	3			211	214	258				123.048	385.171	183.462				2.0508	6.41952	3.0577
ENr123	0.95	3			130	137	150				6.606	19.435	9.178				0.1101	0.323917	0.152967
ENr131	0.95	3			257	263	288				127.687	420.18	198.937				2.12812	7.003	3.31562
ENr213	0.95	3			172	179	200				23.45	76.141	34.852				0.390833	1.26902	0.580867
ENr232	0.95	3			224	232	254				85.182	279.031	135.83				1.4197	4.65052	2.26383
ENr321	0.95	3			195	210	227				57.121	184.537	84.718				0.952017	3.07562	1.41197
overall					1848	1927	2165				695.047	2202.85	1043.1				11.5841	36.7141	17.3851
ENm010	0.9	3			139	144	159				16.769	57.397	25.57				0.279483	0.956617	0.426167
ENm013	0.9	3			109	114	134				20.754	59.593	29.507				0.3459	0.993217	0.491783
ENm014	0.9	3			132	137	151				30.958	93.934	45.425				0.515967	1.56557	0.757083
ENr112	0.9	3			161	177	203				206.737	633.294	293.003				3.44562	10.5549	4.88338
ENr113	0.9	3			166	176	202				123.448	386.683	182.685				2.05747	6.44472	3.04475
ENr123	0.9	3			103	111	121				6.392	19.607	9.021				0.106533	0.326783	0.15035
ENr131	0.9	3			213	220	241				127.287	420.809	197.952				2.12145	7.01348	3.2992
ENr213	0.9	3			146	153	168				23.26	76.451	34.574				0.387667	1.27418	0.576233
ENr232	0.9	3			196	209	219				85.177	279.734	135.901				1.41962	4.66223	2.26502
ENr321	0.9	3			161	164	184				56.874	185.398	84.599				0.9479	3.08997	1.40998
overall					1526	1605	1782				697.656	2212.9	1038.24				11.6276	36.8817	17.3039
ENm010	0.8	3			101	104	113				16.684	57.693	25.289				0.278067	0.96155	0.421483
ENm013	0.8	3			80	83	89				20.132	60.804	27.882				0.335533	1.0134	0.4647
ENm014	0.8	3			93	98	102				30.339	95.208	44.444				0.50565	1.5868	0.740733
ENr112	0.8	3			109	117	139				199.789	645.111	315.127				3.32982	10.7518	5.25212
ENr113	0.8	3			119	126	147				122.596	390.604	180.253				2.04327	6.51007	3.00422
ENr123	0.8	3			72	75	81				6.384	20.175	8.54				0.1064	0.33625	0.142333
ENr131	0.8	3			169	177	197				145.745	422.804	197.655				2.42908	7.04673	3.29425
ENr213	0.8	3			118	128	134				22.938	77.076	33.915				0.3823	1.2846	0.56525
ENr232	0.8	3			156	163	171				85.668	279.815	135.619				1.4278	4.66358	2.26032
ENr321	0.8	3			120	129	136				56.173	186.628	82.806				0.936217	3.11047	1.3801
overall					1137	1200	1309				706.448	2235.92	1051.53				11.7741	37.2653	17.5255

## Sheet: chr
Dataset	min_r2	min_len			#tag SNPs						time (sec)						time (minutes)
				LRTag	Fast-COOC	MMTagger	Fast-1vsR	MultiTag		LRTag	Fast-COOC	MMTagger	Fast-1vsR	MultiTag		LRTag	Fast-COOC	MMTagger	Fast-1vsR	MultiTag
chr1	0.95	1		61988	62190			63391		14.524	4.552			1574.96		0.242067	0.0758667			26.2493
chr2	0.95	1		65822	66026			67236		17.558	5.261			1813.4		0.292633	0.0876833			30.2234
chr3	0.95	1		55713	55895			56972		13.323	4.179			1507.82		0.22205	0.06965			25.1303
chr19	0.95	1		14744	14777			15014		1.9	0.881			217.904		0.0316667	0.0146833			3.63173
chr21	0.95	1		12435	12455			12658		2.417	0.924			357.126		0.0402833	0.0154			5.9521
chr22	0.95	1		12652	12690			12932		1.97	0.869			475.664		0.0328333	0.0144833			7.92773
overall				223354	224033			228203		51.692	16.666					0.861533	0.277767			99.1146
chr1	0.9	1		50246	50457			51698		17.751	4.636			1196.79		0.29585	0.0772667			19.9465
chr2	0.9	1		52217	52457			53720		22.247	5.276			1319.55		0.370783	0.0879333			21.9925
chr3	0.9	1		44818	45002			46099		16.34	4.192			1101.76		0.272333	0.0698667			18.3627
chr19	0.9	1		12459	12488			12746		2.316	0.892			162.708		0.0386	0.0148667			2.7118
chr21	0.9	1		10112	10139			10335		2.97	0.935			258.1		0.0495	0.0155833			4.30167
chr22	0.9	1		10377	10414			10672		2.442	0.88			348.074		0.0407	0.0146667			5.80123
overall				180229	180957			185270		64.066	16.811			4386.99		1.06777	0.280183			73.1164
chr1	0.8	1		38858	39128			40044		22.831	4.747			868.108		0.380517	0.0791167			14.4685
chr2	0.8	1		39237	39575			40506		29.592	5.382			943.341		0.4932	0.0897			15.7224
chr3	0.8	1		33971	34251			35062		21.15	4.337			772.111		0.3525	0.0722833			12.8685
chr19	0.8	1		10216	10246			10444		2.831	0.9			124.865		0.0471833	0.015			2.08108
chr21	0.8	1		7896	7939			8086		3.77	0.944			190.361		0.0628333	0.0157333			3.17268
chr22	0.8	1		8210	8258			8450		3.294	0.898			249.053		0.0549	0.0149667			4.15088
overall				138388	139397			142592		83.468	17.208			3147.84		1.39113	0.2868			52.464
chr1	0.95	2			43202	43483	43306				67.999	350.188	83.806				1.13332	5.83647	1.39677
chr2	0.95	2			44135	44556	44225				79.462	432.866	97.747				1.32437	7.21443	1.62912
chr3	0.95	2			37881	38206	37952				68.377	306.579	84.564				1.13962	5.10965	1.4094
chr19	0.95	2			11151	11192	11160				10.543	20.59	13.058				0.175717	0.343167	0.217633
chr21	0.95	2			8543	8627	8564				17.245	28.36	21.545				0.287417	0.472667	0.359083
chr22	0.95	2			8970	9025	8993				22.184	34.045	28.054				0.369733	0.567417	0.467567
overall					153882	155089	154200				265.81	1172.63	328.774				4.43017	19.5438	5.47957
chr1	0.9	2			34031	34170	34132				66.848	373.947	83.206				1.11413	6.23245	1.38677
chr2	0.9	2			34101	34429	34215				78.322	468.381	95.803				1.30537	7.80635	1.59672
chr3	0.9	2			29469	29765	29554				67.436	332.341	83.688				1.12393	5.53902	1.3948
chr19	0.9	2			9112	9145	9134				10.359	24.343	12.951				0.17265	0.405717	0.21585
chr21	0.9	2			6716	6766	6746				17.078	33.845	21.258				0.284633	0.564083	0.3543
chr22	0.9	2			7175	7221	7200				21.95	39.65	27.869				0.365833	0.660833	0.464483
overall					120604	121496	120981				261.993	1272.51	324.775				4.36655	21.2084	5.41292
chr1	0.8	2			25393	25592	25511				65.632	416.02	80.871				1.09387	6.93367	1.34785
chr2	0.8	2			24843	24999	24978				76.594	536.178	110.573				1.27657	8.9363	1.84288
chr3	0.8	2			21573	21845	21685				66.061	384.914	81.789				1.10102	6.41523	1.36315
chr19	0.8	2			7157	7187	7186				10.228	32.464	12.665				0.170467	0.541067	0.211083
chr21	0.8	2			5071	5094	5091				16.768	44.05	20.8				0.279467	0.734167	0.346667
chr22	0.8	2			5488	5524	5515				21.497	49.933	27.393				0.358283	0.832217	0.45655
overall					89525	90241	89966				256.78	1463.56	334.091				4.27967	24.3926	5.56818
chr1	0.95	3			35556		40534				2094.33		2977.05				34.9055		49.6174
chr2	0.95	3			35502		41129				2574.98		3646.56				42.9164		60.7759
chr3	0.95	3			30695		35305				2358.12		3329.46				39.3021		55.491
chr19	0.95	3			9444	10032	10546				260.607	996.086	375.226				4.34345	16.6014	6.25377
chr21	0.95	3			6929	7404	7935				594.806	2260.48	862.015				9.91343	37.6747	14.3669
chr22	0.95	3			7327	7788	8392				989.007	3919.57	1463.04				16.4834	65.3261	24.384
overall					125453	25224	143841				8871.85	7176.14	12653.3				147.864		210.889
chr1	0.9	3			28267		31648				2030.29		2882.23				33.8381		48.0372
chr2	0.9	3			27895		31719				2473.05		3486.21				41.2174		58.1035
chr3	0.9	3			24111		27334				2267.64		3222.76				37.794		53.7127
chr19	0.9	3			7843	8630	8613				253.908	1001.21	361.99				4.2318	16.6868	6.03317
chr21	0.9	3			5520	6068	6225				576.4	2272.07	829.929				9.60667	37.8678	13.8322
chr22	0.9	3			5968	6531	6691				973.226	3923.58	1433.27				16.2204	65.3929	23.8878
overall					99604	21229	112230				8574.51	7196.85	12216.4				142.908		203.607
chr1	0.8	3			21599		23588				1920.05		2700.37				32.0009		45.0061
chr2	0.8	3			20942		23073				2304.54		3207.61				38.409		53.4602
chr3	0.8	3			18174		20028				2132.71		3009.76				35.5452		50.1627
chr19	0.8	3			6231	7120	6740				240.085	1012.51	343.66				4.00142	16.8752	5.72767
chr21	0.8	3			4211	-3	4665				548.606		788.159				9.14343		13.136
chr22	0.8	3			4664	-3	5095				935.521		1383.8				15.592		23.0633
overall					75821		83189				8081.52	1012.51	11433.4				134.692		190.556

## Sheet: FastTagger-pruning
population	Dataset	min_r2	min_len	FastTagger					without merging identical SNPs					no pruning redundant rules					skip rules (cover_thres=5)						skip rules (cover_thres=10)
				#tagSNPs	time (sec)	time(minutes)	mem	#rules	#tagSNPs	time (sec)	time(minutes)	mem	#rules	#tagSNPs	time (sec)	time(minutes)	mem	#rules	#tagSNPs	time (sec)	time(minutes)	mem	#rules		#tagSNPs	time (sec)	time(minutes)	mem	#rules
JPT+HCB	chr1	0.9	2	34031	66.848	1.11413	23.33MB	864534	34121	328.29	5.4715	52.29MB	12711246	34031	67.821	1.13035	23.33MB	864534	34031	67.002	1.1167	23.33MB	864534		34031	67.096	1.11827	23.33MB	864534
JPT+HCB	chr2	0.9	2	34101	78.322	1.30537	34.01MB	1247955	34242	417.553	6.95922	81.21MB	19736164	34101	78.587	1.30978	34.01MB	1247955	34101	78.21	1.3035	34.01MB	1247955		34101	78.425	1.30708	34.01MB	1247955
JPT+HCB	chr3	0.9	2	29469	67.436	1.12393	21.02MB	903631	29539	300.622	5.01037	49.98MB	12552201	29469	68.183	1.13638	21.02MB	903631	29469	68.568	1.1428	21.02MB	903631		29469	67.546	1.12577	21.02MB	903631
JPT+HCB	chr19	0.9	2	9112	10.359	0.17265	6.63MB	121122	9132	41.417	0.690283	14.41MB	1478606	9112	10.426	0.173767	6.63MB	121122	9112	10.392	0.1732	6.63MB	121122		9112	10.351	0.172517	6.63MB	121122
JPT+HCB	chr21	0.9	2	6716	17.078	0.284633	11.43MB	169864	6733	80.53	1.34217	30.56MB	2489705	6716	17.072	0.284533	11.43MB	169864	6716	17.117	0.285283	11.43MB	169864		6716	17.068	0.284467	11.43MB	169864
JPT+HCB	chr22	0.9	2	7175	21.95	0.365833	8.14MB	156134	7188	83.152	1.38587	20.75MB	2281763	7175	21.978	0.3663	8.14MB	156134	7175	21.868	0.364467	8.14MB	156134		7175	21.844	0.364067	8.14MB	156134
overall				120604	261.993	4.36655			120955	1251.56	20.8594			120604	264.067	4.40112			120604	263.157	4.38595				120604	262.33	4.37217
JPT+HCB	chr1	0.95	3	35556	2094.33	34.9055	94.41MB	7867205						35562	2027.99	33.7998	233.87MB	25767699	36256	1631.04	27.184	55.96MB	3344473		35828	1842.49	30.7082	71.09MB	4846147
JPT+HCB	chr2	0.95	3	35502	2574.98	42.9164	287.50MB	14446479						35535	2512.53	41.8755	628.51MB	41264080	36494	1884.29	31.4049	125.67MB	5091400		35859	2146.4	35.7733	172.80MB	7547989
JPT+HCB	chr3	0.95	3	30695	2358.12	39.3021	119.72MB	9314356						30689	2264.15	37.7358	277.03MB	28606026	31454	1775.38	29.5897	61.88MB	3726734		30976	2312.16	38.536	82.38MB	5454965
JPT+HCB	chr19	0.95	3	9444	260.607	4.34345	30.29MB	951392	9476	1882.38	31.3729	209.83MB	17798798	9439	254.55	4.2425	75.70MB	3048090	9550	219.409	3.65682	18.61MB	461139		9476	239.679	3.99465	23.56MB	638644
JPT+HCB	chr21	0.95	3	6929	594.806	9.91343	74.99MB	1747900	6959	4338.71	72.3118	555.42MB	35278021	6942	575.867	9.59778	191.86MB	5643004	7086	483.382	8.05637	40.74MB	754084		6968	536.639	8.94398	53.88MB	1084877
JPT+HCB	chr22	0.95	3	7327	989.007	16.4834	50.20MB	1658769	7342	5428.49	90.4749	340.59MB	30954495	7327	949.469	15.8245	130.19MB	5563473	7447	812.65	13.5442	28.62MB	755309		7376	899.9	14.9983	36.90MB	1061735
overall				125453	8871.85	147.864								125494	8584.56	143.076			128287	6806.16	113.436				126483	7977.27	132.954
mem=50MB				#tagSNPs	time (sec)	time(minutes)	mem	#rules	#chunks
JPT+HCB	chr1	0.95	3	35561	2108.23	35.1371	49.84MB	7867205	16
JPT+HCB	chr2	0.95	3	35518	2588.64	43.1439	49.81MB	14446479	21
JPT+HCB	chr3	0.95	3	30706	2345.34	39.089	49.89MB	9314356	15

## Sheet: models
datasets	min_len	min_r2	#rules		memory
			Fast-COOC	Fast-1vsR	Fast-COOC	Fast-1vsR
chr1	0.95	2	464096	461924	21.78MB	21.78MB
chr2	0.95	2	645080	642290	30.47MB	30.47MB
chr3	0.95	2	474608	472294	19.60MB	19.60MB
chr19	0.95	2	65318	65076	6.10MB	6.10MB
chr21	0.95	2	90016	89553	10.25MB	10.25MB
chr22	0.95	2	83430	82936	7.37MB	7.36MB
chr1	0.9	2	864534	860226	23.33MB	23.34MB
chr2	0.9	2	1247955	1242304	34.01MB	34.01MB
chr3	0.9	2	903631	898668	21.02MB	21.02MB
chr19	0.9	2	121122	120627	6.63MB	6.63MB
chr21	0.9	2	169864	168936	11.43MB	11.43MB
chr22	0.9	2	156134	155223	8.14MB	8.13MB
chr1	0.95	3	7867205	1597994	94.41MB	34.37MB
chr2	0.95	3	14446479	2565891	287.50MB	70.46MB
chr3	0.95	3	9314356	1705523	119.72MB	30.76MB
chr19	0.95	3	951392	192315	30.29MB	9.84MB
chr21	0.95	3	1747900	312100	74.99MB	20.08MB
chr22	0.95	3	1658769	280261	50.20MB	13.48MB
chr1	0.9	3	12256989	3250629	125.22MB	46.10MB
chr2	0.9	3	22804259	5363063	385.92MB	108.10MB
chr3	0.9	3	15204312	3581256	167.10MB	43.27MB
chr19	0.9	3	1421519	377773	38.69MB	13.29MB
chr21	0.9	3	2713338	657767	101.11MB	29.92MB
chr22	0.9	3	2590826	573738	67.28MB	19.21MB

## Sheet: Portability
	len	model	#rules		r2				accuracy
min_r2			HCB	JPT	HCB		HCB->JPT		HCB		HCB->JPT
					avg	std_dev	avg	std_dev	avg	std_dev	avg	std_dev
0.9	1	pairwise	85961	84123	0.978	0.0011	0.942	0.009	0.995	5e-05	0.989	0.00036
0.9	2	co-occurrence	1563176	1472654	0.965	0.0014	0.878	0.0164	0.993	7e-05	0.977	0.00061
0.9	2	one-vs-the-rest	1560181	1469765	0.965	0.0014	0.881	0.0162	0.993	7e-05	0.977	0.00059
0.9	3	co-occurrence	26182522	24495802	0.952	0.0014	0.79	0.0249	0.99	7e-05	0.96	0.00096
0.9	3	one-vs-the-rest	7074493	6269985	0.97	0.0015	0.791	0.0306	0.994	7e-05	0.97	0.0007
	len	model	#rules		r2				accuracy
min_r2			JPT	HCB	JPT		JPT->HCB		JPT		JPT->HCB
					avg	std_dev	avg	std_dev	avg	std_dev	avg	std_dev
0.9	1	pairwise	85057	80935	0.98	0.001	0.948	0.0078	0.996	5e-05	0.989	0.00038
0.9	2	co-occurrence	1500605	1399291	0.964	0.0013	0.89	0.0172	0.992	6e-05	0.979	0.00067
0.9	2	one-vs-the-rest	1497969	1396717	0.964	0.0013	0.895	0.0168	0.992	6e-05	0.98	0.00065
0.9	3	co-occurrence	28699807	26387689	0.947	0.0013	0.838	0.0229	0.989	7e-05	0.969	0.00084
0.9	3	one-vs-the-rest	5721434	5000345	0.96	0.0015	0.832	0.0266	0.992	6e-05	0.973	0.00079
